# Supplementary material for: Mid-infrared emissivity of partially dehydrated asteroid (162173) Ryugu shows strong signs of aqueous alteration
Source: Nat Commun. 2022 Jan 18;13:364. doi: 10.1038/s41467-022-28051-y (PMC8766556; doi:10.1038/s41467-022-28051-y)
Supplement: Supplementary file 3 — Source Data [file 41467_2022_28051_MOESM3_ESM.xlsx]

## Sheet: Fig2
Models	SiLP				W10				B06				B08				B09				B13				Observations		SiLp			W10			B06			B08			B09			B13
Local Time	Lower Outlier	Median	Upper Outlier		Lower Outlier	Median	Upper Outlier		Lower Outlier	Median	Upper Outlier		Lower Outlier	Median	Upper Outlier		Lower Outlier	Median	Upper Outlier		Lower Outlier	Median	Upper Outlier		Local Time		Brightness Temperature	Uncertainty +	Uncertainty -	Brightness Temperature	Uncertainty +	Uncertainty -	Brightness Temperature	Uncertainty +	Uncertainty -	Brightness Temperature	Uncertainty +	Uncertainty -	Brightness Temperature	Uncertainty +	Uncertainty -	Brightness Temperature	Uncertainty +	Uncertainty -
3918-10-03 07:33:48	208.769	210.241	211.704		207.838	209.395	210.893		204.999	210.446	215.397		209.572	212.542	215.302		203.114	206.193	209.262		201.21	204.598	207.905		3918-10-03 07:57:43		229.137	1.02249	1.03207	232.042	0.74029	0.751861	232.759	4.20462	4.38993	236.435	3.85031	4.01049	233.557	2.27491	2.31578	232.047	2.21547	2.24046
3918-10-03 07:35:22	209.842	211.233	212.624		209.61	211.036	212.433		206.189	211.592	216.469		210.827	213.773	216.522		203.987	207.008	210.01		202.866	206.225	209.546		3918-10-03 07:59:17		231.569	0.984669	0.986227	234.168	0.708314	0.71482	235.404	3.94998	4.11249	238.523	3.65573	3.79634	236.033	2.1644	2.20289	234.9	2.13134	2.15292
3918-10-03 07:36:56	211.586	212.903	214.208		211.946	213.256	214.536		207.899	213.282	218.123		212.678	215.524	218.253		205.962	208.971	211.961		205.232	208.527	211.77		3918-10-03 08:00:51		233.683	0.959712	0.963809	236.246	0.681463	0.684702	237.862	3.77217	3.92101	240.415	3.53208	3.65947	238.118	2.10403	2.1376	236.475	2.10917	2.12988
3918-10-03 07:38:31	215.073	216.342	217.57		214.576	215.745	216.914		210.174	215.481	220.249		214.755	217.577	220.269		208.102	211.113	214.101		207.572	211.005	214.327		3918-10-03 08:02:26		235.675	0.933223	0.936693	238.052	0.655045	0.664367	239.749	3.62506	3.76089	241.942	3.41438	3.53838	239.992	2.0404	2.07242	238.148	2.07098	2.09138
3918-10-03 07:40:05	215.723	216.871	217.961		216.876	217.951	219.002		212.369	217.527	222.237		216.9	219.735	222.426		209.531	212.636	215.632		210.042	213.421	216.712		3918-10-03 08:04:00		237.613	0.909649	0.911298	239.871	0.634245	0.640472	242.185	3.44922	3.572	243.779	3.28904	3.39727	241.911	1.97877	2.00816	240.118	2.03014	2.04892
3918-10-03 07:41:40	217.116	218.114	219.12		218.997	219.953	220.902		214.511	219.734	224.439		218.441	221.263	223.95		211.303	214.407	217.381		212.335	215.757	219.083		3918-10-03 08:05:34		239.422	0.884549	0.885042	241.483	0.615833	0.615833	243.56	3.34257	3.45375	245.06	3.194	3.30132	243.511	1.9244	1.95105	241.676	1.99213	2.00996
3918-10-03 07:43:14	219.898	220.867	221.821		221.093	221.983	222.861		216.256	221.344	225.988		219.823	222.581	225.26		213.13	216.101	219.082		214.182	217.584	220.92		3918-10-03 08:07:09		241.181	0.859609	0.865639	243.079	0.592716	0.599717	245.031	3.23056	3.34525	246.455	3.10708	3.1936	245.078	1.8748	1.90003	243.208	1.95778	1.9745
3918-10-03 07:44:49	220.506	221.379	222.266		222.532	223.346	224.154		217.585	222.71	227.322		221.347	224.169	226.888		214.247	217.319	220.264		215.954	219.361	222.609		3918-10-03 08:08:43		242.93	0.838901	0.847251	244.74	0.579106	0.580015	247.367	3.086	3.17806	248.343	2.9908	3.07299	246.886	1.82272	1.84588	245.14	1.92226	1.93798
3918-10-03 07:46:23	222.185	223.013	223.847		224.164	224.901	225.659		218.707	223.856	228.436		222.686	225.484	228.17		215.601	218.641	221.549		217.361	220.789	224.076		3918-10-03 08:10:18		244.559	0.82312	0.82312	246.181	0.558789	0.561894	248.517	3.00653	3.08889	249.436	2.92004	2.99422	248.255	1.78194	1.80359	246.378	1.89317	1.90842
3918-10-03 07:47:57	223.005	223.8	224.564		225.539	226.217	226.905		219.8	224.913	229.462		223.842	226.625	229.304		216.781	219.779	222.77		218.725	222.177	225.492		3918-10-03 08:11:52		246.275	0.80241	0.805397	247.8	0.545051	0.547295	250.288	2.89687	2.98003	251.07	2.82506	2.90521	249.879	1.7384	1.75888	247.947	1.86607	1.88083
3918-10-03 07:49:32	223.562	224.258	224.949		226.748	227.405	228.049		220.835	225.978	230.497		225.02	227.75	230.393		217.987	220.983	223.958		220.276	223.773	227.133		3918-10-03 08:13:26		247.888	0.782391	0.788932	249.171	0.527634	0.530451	251.805	2.79945	2.87958	252.36	2.75201	2.81686	251.292	1.69952	1.71828	249.372	1.83609	1.84966
3918-10-03 07:51:06	224.97	225.617	226.269		228.213	228.83	229.425		221.721	226.754	231.245		226.08	228.798	231.435		219.083	222.06	225.021		221.258	224.758	228.138		3918-10-03 08:15:01		249.375	0.767789	0.767999	250.489	0.516888	0.516888	252.935	2.72796	2.80865	253.709	2.67955	2.74219	252.63	1.6624	1.68024	250.73	1.80873	1.82242
3918-10-03 07:52:41	227.265	228.019	228.75		229.322	229.889	230.461		222.489	227.535	232.044		227.064	229.786	232.399		220.032	222.987	225.962		222.437	225.964	229.409		3918-10-03 08:16:35		250.884	0.749827	0.755768	251.83	0.503844	0.506263	254.334	2.64782	2.71372	255.032	2.60216	2.66906	253.961	1.62567	1.64556	251.974	1.78339	1.79698
3918-10-03 07:54:15	227.029	227.627	228.207		230.441	230.992	231.535		223.482	228.57	233.103		228.094	230.801	233.43		221.089	224.032	226.992		223.564	227.114	230.547		3918-10-03 08:18:09		252.379	0.738956	0.738956	253.232	0.489634	0.490026	255.789	2.57954	2.64495	256.432	2.54571	2.59997	255.324	1.60208	1.61773	253.026	1.77317	1.78635
3918-10-03 07:55:50	227.38	227.901	228.408		231.501	232.008	232.529		224.187	229.265	233.741		229.105	231.816	234.442		222.02	224.946	227.921		224.587	228.155	231.613		3918-10-03 08:19:44		253.873	0.722395	0.72771	254.566	0.479813	0.479813	257.178	2.49927	2.56166	257.723	2.48339	2.5347	256.621	1.56841	1.58302	254.288	1.75037	1.76215
3918-10-03 07:57:24	227.967	228.435	228.89		232.541	233.01	233.506		224.951	230.012	234.471		230.145	232.876	235.496		222.827	225.769	228.752		225.689	229.198	232.623		3918-10-03 08:21:18		255.387	0.708243	0.708243	255.911	0.465978	0.470111	258.473	2.43115	2.4867	259.091	2.41203	2.46423	257.968	1.53322	1.55183	255.644	1.72364	1.73504
3918-10-03 07:58:58	228.809	229.229	229.641		233.548	233.98	234.46		225.684	230.728	235.211		230.762	233.542	236.197		223.685	226.653	229.599		226.702	230.227	233.651		3918-10-03 08:22:53		256.901	0.691795	0.697265	257.245	0.454236	0.454236	259.82	2.36301	2.41613	260.463	2.35029	2.39586	259.261	1.5068	1.51951	256.995	1.69848	1.71134
3918-10-03 08:00:33	229.684	230.071	230.447		234.619	235.026	235.492		226.587	231.678	236.167		231.722	234.523	237.18		224.563	227.548	230.556		227.709	231.256	234.673		3918-10-03 08:24:27		258.366	0.682128	0.682128	258.593	0.446093	0.446093	261.13	2.28615	2.35189	261.745	2.30388	2.34734	260.523	1.48348	1.49539	257.809	1.69226	1.70221
3918-10-03 08:02:07	230.525	230.886	231.241		235.694	236.086	236.548		227.435	232.482	237.015		232.782	235.581	238.266		225.413	228.426	231.444		228.583	232.159	235.569		3918-10-03 08:26:01		259.869	0.667689	0.672132	259.876	0.434896	0.437467	262.149	2.25174	2.28127	262.965	2.24867	2.29313	261.747	1.4553	1.46677	258.894	1.67256	1.68426
3918-10-03 08:03:42	231.285	231.613	231.938		236.579	237.006	237.456		228.182	233.234	237.723		233.771	236.546	239.232		226.227	229.338	232.368		229.618	233.22	236.747		3918-10-03 08:27:36		261.358	0.656529	0.656529	261.184	0.423613	0.424378	263.596	2.19063	2.23627	264.308	2.1978	2.23675	263.023	1.43028	1.44686	259.976	1.65887	1.67
3918-10-03 08:05:16	232.057	232.348	232.636		237.652	238.085	238.537		228.969	234.022	238.541		234.879	237.655	240.368		227.08	230.168	233.205		230.55	234.169	237.693		3918-10-03 08:29:10		262.871	0.640842	0.645008	262.421	0.415085	0.415085	264.782	2.12931	2.17261	265.619	2.1389	2.17563	264.282	1.40335	1.41357	261.32	1.63227	1.64186
3918-10-03 08:06:51	232.829	233.099	233.361		238.688	239.134	239.59		229.763	234.779	239.269		235.89	238.661	241.391		227.869	230.969	234.013		231.355	235.023	238.549		3918-10-03 08:30:44		264.322	0.631597	0.631597	263.698	0.408081	0.408081	265.9	2.08846	2.12964	266.84	2.10055	2.13555	265.462	1.38511	1.39413	262.07	1.62616	1.63696
3918-10-03 08:08:25	234.06	234.316	234.564		239.808	240.264	240.723		230.35	235.42	239.899		236.859	239.676	242.415		228.851	231.98	235.034		232.235	235.9	239.426		3918-10-03 08:32:19		265.839	0.618184	0.621373	264.956	0.396051	0.400077	267.146	2.02935	2.06803	268.147	2.04641	2.07911	266.74	1.35538	1.36511	263.421	1.60305	1.61159
3918-10-03 08:10:00	234.991	235.233	235.456		240.776	241.247	241.717		231.077	236.104	240.593		238.008	240.861	243.621		229.552	232.704	235.765		232.999	236.661	240.18		3918-10-03 08:33:53		267.351	0.605354	0.605354	266.213	0.387408	0.387408	268.328	1.97714	2.01379	269.483	1.99574	2.02647	268.002	1.32765	1.34291	264.743	1.57943	1.58722
3918-10-03 08:11:34	235.495	235.725	235.931		241.758	242.247	242.722		232.011	237.073	241.585		239.243	242.089	244.756		230.327	233.502	236.556		233.826	237.55	241.064		3918-10-03 08:35:28		268.833	0.595174	0.597917	267.495	0.380605	0.380605	269.616	1.9279	1.96272	270.804	1.95289	1.98219	269.271	1.31088	1.31953	265.815	1.56669	1.57475
3918-10-03 08:13:08	236.456	236.685	236.882		242.946	243.439	243.926		232.644	237.648	242.08		240.176	243.011	245.791		230.961	234.157	237.193		234.586	238.308	241.829		3918-10-03 08:37:02		270.299	0.584537	0.584537	268.733	0.374067	0.374067	270.803	1.88431	1.91711	271.971	1.9163	1.94415	270.452	1.29224	1.29891	266.706	1.55624	1.56441
3918-10-03 08:14:43	236.975	237.2	237.338		243.798	244.32	244.839		233.592	238.581	243.029		241.19	244.063	246.802		231.819	234.934	238.002		235.366	239.09	242.643		3918-10-03 08:38:36		271.777	0.576268	0.577637	270.014	0.363009	0.367271	272.142	1.82171	1.86928	273.369	1.87488	1.90109	271.733	1.27049	1.2785	267.889	1.54238	1.55087
3918-10-03 08:16:17	238.457	238.698	238.905		244.778	245.326	245.877		234.522	239.501	243.905		242.251	245.129	247.928		232.878	235.954	238.982		236.291	240.044	243.628		3918-10-03 08:40:11		273.252	0.562428	0.563018	271.156	0.356335	0.356877	273.191	1.55313	1.76198	274.488	1.8334	1.85814	272.913	1.2452	1.25711	269.046	1.5212	1.53086
3918-10-03 08:17:52	238.961	239.209	239.409		245.865	246.447	247.025		235.302	240.264	244.751		243.465	246.343	249.051		233.297	236.436	239.536		237.087	240.859	244.473		3918-10-03 08:41:45		274.666	0.556772	0.556772	272.343	0.35072	0.35072	274.195	1.75609	1.59927	275.749	1.7999	1.82365	274.078	1.2302	1.24231	269.858	1.5148	1.52353
3918-10-03 08:19:26	239.839	240.1	240.352		247.029	247.631	248.211		236.299	241.302	245.773		244.503	247.429	250.235		233.997	237.155	240.238		237.969	241.755	245.435		3918-10-03 08:43:19		276.029	0.543876	0.548815	273.423	0.344862	0.344862	275.323	1.71577	1.74172	276.897	1.76442	1.78694	275.214	1.21356	1.22196	270.873	1.501	1.5087
3918-10-03 08:21:01	240.761	241.087	241.394		248.176	248.79	249.421		236.981	241.995	246.466		245.874	248.808	251.644		235.069	238.192	241.303		238.811	242.597	246.279		3918-10-03 08:44:54		277.452	0.536436	0.536436	274.555	0.339021	0.339021	276.438	1.78209	1.70062	278.177	1.72949	1.74998	276.445	1.19588	1.20001	272.026	1.48438	1.49419
3918-10-03 08:22:35	241.712	242.049	242.376		249.179	249.83	250.481		237.879	242.884	247.433		246.702	249.564	252.437		235.893	239.033	242.127		239.689	243.45	247.168		3918-10-03 08:46:28		278.702	0.530595	0.530595	275.552	0.333842	0.333842	277.285	1.87936	1.76821	279.116	1.70511	1.72579	277.439	1.18266	1.18654	272.56	1.48039	1.48667
3918-10-03 08:24:09	242.513	242.858	243.198		250.142	250.776	251.462		238.404	243.415	247.967		247.838	250.763	253.589		236.324	239.502	242.545		240.525	244.303	248.053		3918-10-03 08:48:03		280.001	0.519319	0.524593	276.607	0.328704	0.328704	278.54	1.61796	1.74516	280.285	1.67548	1.69453	278.609	1.16539	1.16939	273.527	1.47026	1.47641
3918-10-03 08:25:44	243.224	243.61	243.991		251.12	251.792	252.511		239.014	244.057	248.57		248.897	251.85	254.78		237.019	240.283	243.331		241.502	245.337	249.115		3918-10-03 08:49:37		281.261	0.513807	0.513807	277.636	0.323792	0.323792	279.494	1.59044	1.61161	281.377	1.64877	1.66687	279.706	1.15071	1.1565	274.278	1.4637	1.46989
3918-10-03 08:27:18	244.617	245.044	245.463		252.222	252.944	253.686		239.672	244.766	249.296		250.202	253.23	256.178		238.083	241.35	244.385		242.268	246.102	249.915		3918-10-03 08:51:11		282.511	0.50618	0.50618	278.629	0.318389	0.318389	280.459	1.55656	1.57627	282.464	1.61577	1.63284	280.826	1.1307	1.13872	275.351	1.44596	1.45152
3918-10-03 08:28:53	245.412	245.864	246.305		253.117	253.852	254.628		240.544	245.674	250.197		251.015	254.069	257.052		238.863	242.142	245.248		243.09	246.983	250.827		3918-10-03 08:52:46		283.722	0.500481	0.500481	279.614	0.313605	0.313605	281.332	1.53218	1.55089	283.428	1.59232	1.60885	281.869	1.11661	1.12544	276.035	1.43635	1.44481
3918-10-03 08:30:27	246.898	247.382	247.861		254.189	254.962	255.768		241.479	246.607	251.151		252.39	255.461	258.448		240.003	243.286	246.413		243.981	247.902	251.782		3918-10-03 08:54:20		284.933	0.491276	0.494757	280.632	0.309012	0.309012	282.362	1.50263	1.52035	284.484	1.56686	1.58229	282.97	1.10194	1.1122	276.878	1.42703	1.43461
3918-10-03 08:32:02	247.617	248.144	248.664		255.241	256.073	256.898		242.34	247.489	252.054		254.22	257.263	260.144		240.767	244.044	247.169		245.002	248.941	252.848		3918-10-03 08:55:54		286.118	0.483348	0.485802	281.613	0.304154	0.304154	283.283	1.47426	1.49078	285.546	1.5392	1.55334	284.037	1.08607	1.09619	277.9	1.41221	1.4196
3918-10-03 08:33:36	248.403	248.954	249.53		256.21	257.073	257.932		242.983	248.143	252.721		254.313	257.421	260.42		241.408	244.688	247.811		245.732	249.691	253.625		3918-10-03 08:57:29		287.242	0.478097	0.478097	282.567	0.299824	0.299824	284.137	1.44757	1.46815	286.47	1.51921	1.53301	284.995	1.07395	1.08469	278.53	1.40678	1.41175
3918-10-03 08:35:10	249.352	250.018	250.667		257.119	258.037	258.956		243.636	248.809	253.39		255.017	258.136	261.133		242.295	245.569	248.679		246.614	250.597	254.559		3918-10-03 08:59:03		288.388	0.47232	0.47232	283.535	0.295419	0.295419	285.122	1.41941	1.43943	287.536	1.49375	1.50683	286.033	1.06053	1.07032	279.504	1.3948	1.39969
3918-10-03 08:36:45	250.57	251.204	251.831		258.002	258.924	259.853		244.453	249.629	254.191		256.058	259.193	262.198		243.16	246.458	249.556		247.409	251.466	255.474		3918-10-03 09:00:38		289.516	0.467541	0.467541	284.515	0.291405	0.291405	286.058	1.39378	1.41618	288.517	1.47407	1.48643	287.02	1.04977	1.05942	280.226	1.38805	1.3939
3918-10-03 08:38:19	251.294	251.966	252.629		259.005	259.943	260.889		245.294	250.501	255.056		257.319	260.457	263.496		243.848	247.169	250.265		248.285	252.368	256.389		3918-10-03 09:02:12		290.641	0.46274	0.46274	285.484	0.287509	0.287509	287.027	1.36983	1.39186	289.491	1.45525	1.467	287.972	1.03972	1.04922	280.964	1.37994	1.38765
3918-10-03 08:39:54	251.928	252.637	253.342		259.909	260.871	261.852		246.413	251.605	256.198		258.15	261.325	264.381		244.478	247.821	250.919		249.157	253.263	257.308		3918-10-03 09:03:46		291.748	0.457367	0.457367	286.366	0.283486	0.283486	287.909	1.34603	1.36611	290.356	1.43673	1.44794	288.868	1.02918	1.03646	281.803	1.36979	1.37572
3918-10-03 08:41:28	252.664	253.412	254.165		260.846	261.845	262.852		247.403	252.603	257.174		259.06	262.204	265.262		245.229	248.582	251.687		250.046	254.173	258.249		3918-10-03 09:05:21		292.911	0.44904	0.451578	287.303	0.279476	0.279476	288.768	1.324	1.33846	291.253	1.41559	1.42741	289.767	1.01797	1.02331	282.728	1.35769	1.36255
3918-10-03 08:43:03	253.623	254.388	255.175		261.808	262.819	263.85		248.073	253.283	257.863		259.972	263.151	266.217		246.128	249.49	252.612		250.913	255.057	259.134		3918-10-03 09:06:55		294.1	0.44249	0.444827	288.299	0.275762	0.275762	289.895	1.29539	1.3139	292.311	1.39566	1.4055	290.757	1.00706	1.01187	283.762	1.34716	1.35218
3918-10-03 08:44:37	254.496	255.305	256.132		262.718	263.787	264.853		249.073	254.282	258.896		260.884	264.092	267.167		247.056	250.443	253.599		251.784	255.951	260.046		3918-10-03 09:08:29		295.24	0.436724	0.436724	289.161	0.271864	0.271864	290.812	1.27168	1.28643	293.118	1.37299	1.38733	291.64	0.995797	0.998446	284.678	1.33437	1.33824
3918-10-03 08:46:12	255.55	256.388	257.233		263.666	264.718	265.798		249.909	255.088	259.678		261.83	265.065	268.151		247.868	251.279	254.464		252.741	256.932	261.056		3918-10-03 09:10:04		296.336	0.434777	0.434777	290.06	0.269218	0.270818	291.893	1.25391	1.27151	294.003	1.36275	1.37956	292.546	0.993268	0.994045	285.126	1.33871	1.3448
3918-10-03 08:47:46	256.359	257.23	258.102		264.625	265.7	266.804		250.656	255.889	260.498		262.818	266.097	269.204		248.568	251.982	255.254		253.536	257.745	261.882		3918-10-03 09:11:38		297.42	0.428613	0.428613	290.825	0.268247	0.268247	292.765	1.2309	1.24347	294.756	1.3449	1.35554	293.427	0.979506	0.980656	286.152	1.3222	1.32846
3918-10-03 08:49:20	257.054	257.956	258.872		265.523	266.622	267.742		251.383	256.629	261.225		263.718	267.013	270.14		249.29	252.752	256.052		254.434	258.672	262.83		3918-10-03 09:13:13		298.423	0.424834	0.424834	291.572	0.265195	0.265195	293.618	1.21601	1.22341	295.46	1.3361	1.34445	294.279	0.971048	0.974744	286.786	1.31782	1.32266
3918-10-03 08:50:55	258.082	259.062	260.053		266.486	267.609	268.758		252.08	257.328	261.907		264.574	267.877	271.014		250.308	253.663	256.979		255.389	259.655	263.84		3918-10-03 09:14:47		299.354	0.420705	0.420705	292.243	0.262141	0.262141	294.635	1.19467	1.20242	296.195	1.32191	1.33334	295.206	0.961379	0.966393	287.753	1.30934	1.3141
3918-10-03 08:52:29	259.364	260.287	261.225		267.382	268.569	269.74		252.969	258.16	262.73		265.474	268.804	271.959		251.15	254.643	257.975		256.161	260.464	264.651		3918-10-03 09:16:21		300.222	0.416116	0.416116	292.809	0.261732	0.261732	295.423	1.17984	1.18583	296.712	1.31055	1.31936	296.028	0.950685	0.958876	288.46	1.30219	1.30563
3918-10-03 08:54:04	260.5	261.443	262.393		268.29	269.501	270.699		253.725	258.929	263.514		266.473	269.834	273.019		252.135	255.644	258.991		257.091	261.424	265.633		3918-10-03 09:17:56		301.037	0.412412	0.415514	293.342	0.258823	0.258823	296.205	1.16125	1.17349	297.206	1.30375	1.31446	296.833	0.945207	0.950684	289.065	1.29625	1.30263
3918-10-03 08:55:38	261.05	262.028	263.026		269.264	270.489	271.695		254.573	259.781	264.38		267.345	270.729	273.952		252.793	256.321	259.698		257.93	262.295	266.518		3918-10-03 09:19:30		301.928	0.408743	0.411162	293.902	0.257632	0.258276	297.018	1.13891	1.15666	297.806	1.28851	1.29941	297.717	0.935633	0.938923	289.977	1.28389	1.29095
3918-10-03 08:57:13	261.949	262.965	263.994		270.171	271.415	272.643		255.394	260.587	265.193		268.303	271.718	274.968		253.735	257.28	260.687		258.819	263.216	267.456		3918-10-03 09:21:05		302.762	0.407447	0.407447	294.476	0.255473	0.255473	297.831	1.12574	1.13864	298.421	1.28213	1.28898	298.562	0.929991	0.930471	290.701	1.27962	1.28316
3918-10-03 08:58:47	262.61	263.656	264.72		271.089	272.352	273.606		256.161	261.356	265.976		269.16	272.606	275.888		254.378	257.958	261.39		259.729	264.157	268.417		3918-10-03 09:22:39		303.51	0.404164	0.404164	294.989	0.253088	0.255456	298.554	1.11745	1.12128	298.906	1.27146	1.28454	299.315	0.923011	0.925606	291.171	1.27744	1.2823
3918-10-03 09:00:21	263.528	264.609	265.714		272.027	273.31	274.587		257.132	262.294	266.941		270.048	273.522	276.838		255.384	258.983	262.452		260.677	265.141	269.42		3918-10-03 09:24:13		304.155	0.399175	0.39999	295.369	0.252376	0.252376	299.098	1.09941	1.11389	299.262	1.26469	1.27364	300.028	0.911737	0.919104	291.903	1.26564	1.27185
3918-10-03 09:01:56	264.442	265.547	266.662		273.035	274.332	275.63		258.07	263.25	267.903		271.067	274.531	277.877		256.114	259.732	263.232		261.574	266.066	270.366		3918-10-03 09:25:48		304.693	0.400012	0.400012	295.76	0.252547	0.252547	299.698	1.0987	1.10162	299.586	1.26202	1.2683	300.673	0.91138	0.913653	292.17	1.26734	1.2727
3918-10-03 09:03:30	265.168	266.337	267.45		273.945	275.265	276.588		259.246	264.434	269.107		271.966	275.467	278.847		257.109	260.75	264.207		262.512	267.038	271.358		3918-10-03 09:27:22		305.208	0.396413	0.396413	296.153	0.249867	0.249867	300.291	1.09486	1.09789	299.971	1.25265	1.26676	301.311	0.905417	0.907912	292.737	1.26286	1.26667
3918-10-03 09:05:05	266.158	267.321	268.5		274.923	276.26	277.605		260.203	265.414	270.098		272.886	276.401	279.665		257.829	261.499	264.982		263.446	268.004	272.344		3918-10-03 09:28:56		305.645	0.396363	0.396363	296.487	0.24979	0.24979	300.785	1.07777	1.09459	300.23	1.25159	1.26094	301.843	0.900151	0.905186	293.184	1.25954	1.26416
3918-10-03 09:06:39	267.219	268.413	269.612		275.859	277.219	278.59		261.173	266.43	271.079		273.832	277.383	280.676		258.788	262.48	265.987		264.391	268.984	273.343		3918-10-03 09:30:31		305.793	0.395643	0.395643	296.677	0.249544	0.249544	301.459	1.06498	1.06882	300.214	1.24916	1.25884	302.579	0.895369	0.895813	294.315	1.24994	1.25318
3918-10-03 09:08:14	267.936	269.16	270.381		276.8	278.184	279.58		261.966	267.224	271.901		274.834	278.422	281.743		259.596	263.314	266.854		265.332	269.955	274.337		3918-10-03 09:32:05		304.024	0.397688	0.400908	295.793	0.251866	0.251866	300.373	1.08901	1.09103	298.96	1.26086	1.27511	301.595	0.899668	0.90044	294.207	1.2455	1.24985
3918-10-03 09:09:48	268.876	270.123	271.373		277.749	279.159	280.577		262.789	268.069	272.711		275.685	279.286	282.611		260.505	264.248	267.815		266.28	270.935	275.34		3918-10-03 09:33:40		304.732	0.398329	0.398329	296.345	0.249379	0.249379	301.23	1.06311	1.07877	299.519	1.25815	1.26435	302.285	0.894171	0.896963	294.548	1.24562	1.24823
3918-10-03 09:11:22	269.717	271.004	272.295		278.689	280.122	281.564		263.795	269.052	273.603		276.742	280.235	283.578		261.38	265.15	268.745		267.218	271.906	276.331		3918-10-03 09:35:14		305.259	0.394577	0.394577	296.756	0.249245	0.249245	301.719	1.05474	1.06239	299.929	1.24764	1.2607	302.768	0.88997	0.893528	295.014	1.23959	1.24602
3918-10-03 09:12:57	270.83	272.167	273.435		279.63	281.089	282.552		264.668	269.929	274.422		277.641	281.159	284.507		262.448	266.234	269.85		268.158	272.876	277.324		3918-10-03 09:36:48		305.692	0.394587	0.394587	297.119	0.24668	0.246765	302.131	1.04609	1.05828	300.252	1.24581	1.25458	303.197	0.886075	0.890178	295.422	1.23879	1.24135
3918-10-03 09:14:31	271.783	273.104	274.435		280.559	282.039	283.525		265.6	270.875	275.372		278.56	282.096	285.452		263.24	267.054	270.705		269.084	273.832	278.461		3918-10-03 09:38:23		306.06	0.391185	0.393591	297.434	0.246663	0.246663	302.567	1.04341	1.04627	300.519	1.24262	1.24833	303.585	0.885713	0.886188	295.737	1.23529	1.23921
3918-10-03 09:16:06	272.599	273.967	275.291		281.478	282.981	284.487		266.509	271.776	276.277		279.481	283.04	286.417		264.236	268.071	271.743		270.017	274.78	279.436		3918-10-03 09:39:57		306.37	0.390478	0.390478	297.676	0.246418	0.246418	302.949	1.0293	1.04431	300.745	1.23498	1.24341	303.944	0.877893	0.884416	296.281	1.22938	1.23307
3918-10-03 09:17:40	273.548	274.938	276.292		282.393	283.916	285.443		267.431	272.706	277.254		280.378	283.95	287.506		265.061	268.923	272.629		270.992	275.736	280.411		3918-10-03 09:41:31		306.648	0.389814	0.389814	297.885	0.246044	0.246192	303.175	1.0258	1.03673	300.952	1.22792	1.24109	304.265	0.875291	0.878237	296.766	1.22294	1.22655
3918-10-03 09:19:15	274.553	275.978	277.348		283.273	284.814	286.359		268.346	273.544	278.385		281.265	284.857	288.422		266.163	270.044	273.797		271.888	276.66	281.357		3918-10-03 09:43:06		306.824	0.389436	0.389767	298.016	0.243742	0.245852	303.425	1.02569	1.02853	301.047	1.22658	1.23975	304.515	0.875168	0.875168	296.995	1.2204	1.2262
3918-10-03 09:20:49	276.077	277.431	278.836		284.111	285.669	287.23		269.325	274.451	279.432		282.096	285.822	289.347		267.142	271.05	274.819		272.774	277.576	282.293		3918-10-03 09:44:40		306.902	0.387985	0.389732	298.096	0.243726	0.24425	303.45	1.02556	1.02759	301.081	1.22641	1.23879	304.692	0.872964	0.875106	297.278	1.22014	1.22331
3918-10-03 09:22:24	276.555	277.952	279.382		284.931	286.505	288.081		270.287	275.429	280.303		283.002	286.743	290.203		267.869	271.803	275.579		273.673	278.506	283.243		3918-10-03 09:46:15		306.961	0.386553	0.389341	298.111	0.243603	0.243811	303.365	1.0244	1.02917	300.978	1.22558	1.23931	304.782	0.870538	0.874161	297.337	1.21859	1.22119
3918-10-03 09:23:58	277.285	278.742	280.182		285.704	287.292	288.88		271.211	276.375	281.279		283.592	287.352	290.818		268.693	272.654	276.458		274.559	279.421	284.178		3918-10-03 09:47:49		307.042	0.385408	0.388138	298.169	0.243464	0.243464	303.474	1.0232	1.02442	301.032	1.2236	1.23707	304.975	0.866324	0.873122	297.753	1.21288	1.21681
3918-10-03 09:25:32	278.156	279.639	281.102		286.459	288.06	289.66		272.069	277.286	282.135		284.211	287.992	291.46		269.549	273.536	277.367		275.437	280.326	285.105		3918-10-03 09:49:23		307.13	0.384986	0.38611	298.22	0.24333	0.24333	303.539	1.02053	1.02201	301.011	1.22214	1.23608	305.128	0.864901	0.869976	297.953	1.209	1.2151
3918-10-03 09:27:07	279.066	280.644	282.132		287.348	288.922	290.531		272.901	278.23	283.071		284.851	288.65	292.305		270.59	274.498	278.335		276.343	281.264	286.064		3918-10-03 09:50:58		307.341	0.384566	0.384566	298.363	0.243187	0.243187	303.727	1.01375	1.02082	301.251	1.22068	1.22904	305.373	0.86386	0.864833	298.347	1.20667	1.20948
3918-10-03 09:28:41	279.985	281.512	283.05		288.019	289.632	291.244		273.581	279.082	283.937		285.65	289.345	292.978		271.377	275.408	279.287		277.17	282.111	286.935		3918-10-03 09:52:32		307.757	0.384873	0.384873	298.778	0.243258	0.243258	303.94	1.00807	1.02149	301.585	1.21697	1.22205	305.744	0.861577	0.864503	298.536	1.20593	1.20818
3918-10-03 09:30:16	280.75	282.293	283.814		288.644	290.271	291.896		274.413	279.985	284.867		286.308	290.128	293.643		272.194	276.253	280.156		278.015	282.981	287.826		3918-10-03 09:54:06		307.396	0.385435	0.385435	298.576	0.243451	0.243451	304.055	1.00816	1.02172	301.25	1.22347	1.23188	305.677	0.864238	0.866066	298.516	1.20866	1.21094
3918-10-03 09:31:50	281.5	283.059	284.593		289.256	290.894	292.529		275.252	280.865	285.77		286.818	290.659	294.355		273.023	277.107	281.035		278.839	283.833	288.696		3918-10-03 09:55:41		307.303	0.384404	0.384404	298.535	0.243144	0.243144	304.054	1.00542	1.01896	301.094	1.22013	1.23212	305.711	0.861273	0.863641	298.751	1.20228	1.20609
3918-10-03 09:33:25	282.25	283.825	285.372		289.861	291.507	293.148		276.039	281.678	286.588		287.367	291.226	294.925		273.869	277.975	281.928		279.636	284.652	289.536		3918-10-03 09:57:15		307.348	0.383975	0.383975	298.616	0.243013	0.243013	304.241	1.00434	1.01221	301.152	1.21871	1.22935	305.856	0.85786	0.86264	299.083	1.19792	1.20351
3918-10-03 09:34:59	283.149	284.734	286.295		290.491	292.103	293.716		276.845	282.493	287.429		288.072	291.826	295.507		274.75	278.877	282.773		280.408	285.443	290.351		3918-10-03 09:58:50		307.417	0.383401	0.383401	298.717	0.242837	0.242837	304.418	1.00285	1.00536	301.23	1.21681	1.22561	306.022	0.854122	0.860922	299.41	1.1956	1.1977
3918-10-03 09:36:33	283.837	285.432	287.004		291.048	292.662	294.277		277.867	283.382	288.305		288.647	292.426	296.148		275.566	279.716	283.63		281.157	286.213	291.141		3918-10-03 10:00:24		307.456	0.383341	0.383341	298.838	0.242819	0.242819	304.522	1.002	1.00273	301.281	1.2166	1.22422	306.147	0.854012	0.8587	299.625	1.19335	1.19541
3918-10-03 09:38:08	284.452	286.06	287.636		291.58	293.2	294.815		278.745	284.169	289.103		289.165	292.957	296.683		276.351	280.525	284.457		281.871	286.948	291.894		3918-10-03 10:01:58		307.502	0.383078	0.383078	298.949	0.241344	0.242741	304.695	0.995853	1.00211	301.32	1.21572	1.2224	306.288	0.853422	0.855741	299.828	1.19044	1.19437
3918-10-03 09:39:42	285.08	286.694	288.28		292.089	293.71	295.325		279.698	285.225	290.192		289.619	293.417	297.146		277.309	281.338	285.291		282.559	287.658	292.619		3918-10-03 10:03:33		307.467	0.383685	0.383685	299.054	0.240535	0.241853	304.837	0.993085	1.00388	301.325	1.21773	1.22432	306.392	0.854953	0.855543	299.772	1.1933	1.19673
3918-10-03 09:41:17	285.709	287.333	288.926		292.577	294.199	295.814		280.403	285.938	290.919		290.087	293.895	297.626		277.924	282.143	286.121		283.234	288.353	293.33		3918-10-03 10:05:07		307.527	0.383377	0.383377	299.14	0.240443	0.240443	305.052	0.987171	1.00147	301.388	1.2167	1.22181	306.555	0.854258	0.854258	299.997	1.18999	1.1955
3918-10-03 09:42:51	286.319	287.952	289.549		293.042	294.662	296.277		281.093	286.633	291.626		290.541	294.356	298.095		278.678	282.919	286.923		283.967	289.117	294.11		3918-10-03 10:06:41		307.603	0.383182	0.383182	299.23	0.240384	0.240384	305.295	0.986781	0.993195	301.495	1.21368	1.21867	306.711	0.851565	0.853822	300.231	1.18917	1.19255
3918-10-03 09:44:26	287.198	288.833	290.445		293.684	295.306	296.926		281.757	287.307	292.31		290.964	294.783	298.527		279.556	283.807	287.825		284.456	289.612	294.617		3918-10-03 10:08:16		307.668	0.382737	0.382737	299.333	0.240253	0.240253	305.485	0.985695	0.985955	301.549	1.21098	1.21592	306.863	0.848059	0.852791	300.365	1.18741	1.18954
3918-10-03 09:46:00	287.637	289.212	290.822		293.972	295.59	297.203		282.384	287.935	292.928		291.571	295.41	299.191		280.176	284.451	288.497		285.022	290.191	295.211		3918-10-03 10:09:50		307.704	0.382612	0.382612	299.428	0.240219	0.240219	305.677	0.980373	0.98549	301.608	1.20921	1.21414	307.015	0.845576	0.852301	300.543	1.18551	1.18738
3918-10-03 09:47:34	288.019	289.665	291.273		294.299	295.915	297.523		282.963	288.532	293.534		291.783	295.62	299.383		280.803	285.097	289.166		285.625	290.823	295.849		3918-10-03 10:11:25		307.777	0.382662	0.382662	299.536	0.240237	0.240237	305.828	0.975997	0.985696	301.669	1.20793	1.21426	307.186	0.845741	0.84965	300.555	1.18551	1.18739
3918-10-03 09:49:09	288.568	290.252	291.865		294.728	296.337	297.967		283.537	289.12	294.123		292.082	295.918	299.68		281.776	286.069	290.149		286.075	291.271	296.32		3918-10-03 10:12:59		307.912	0.380238	0.38207	299.613	0.240055	0.240055	305.95	0.970776	0.984118	301.695	1.20533	1.21222	307.326	0.844321	0.8459	300.636	1.18229	1.18464
3918-10-03 09:50:43	289.103	290.756	292.372		295.073	296.683	298.285		284.084	289.673	294.679		292.647	296.503	300.299		282.065	286.389	290.49		286.547	291.755	296.814		3918-10-03 10:14:33		308.032	0.378617	0.381428	299.707	0.240033	0.240033	306.127	0.969137	0.980112	301.838	1.20179	1.21195	307.549	0.844206	0.844206	300.821	1.18003	1.18427
3918-10-03 09:52:18	289.517	291.173	292.787		295.351	296.958	298.553		284.679	290.264	295.25		292.828	296.679	300.461		282.603	286.946	291.064		287.018	292.24	297.309		3918-10-03 10:16:08		308.146	0.378612	0.379384	299.782	0.240029	0.240029	306.253	0.969151	0.976242	301.961	1.1989	1.21189	307.724	0.841853	0.844219	300.961	1.17846	1.18414
3918-10-03 09:53:52	289.935	291.591	293.204		295.625	297.225	298.816		285.159	290.753	295.751		293.036	296.883	300.657		283.141	287.497	291.631		287.46	292.694	297.775		3918-10-03 10:17:42		308.183	0.378687	0.378794	299.792	0.240049	0.240049	306.268	0.969334	0.975974	301.935	1.1997	1.21209	307.811	0.840642	0.844425	300.891	1.17942	1.18438
3918-10-03 09:55:27	290.386	292.044	293.658		295.923	297.518	299.105		285.911	291.49	296.404		293.306	297.162	300.93		283.673	288.047	292.197		287.898	293.145	298.236		3918-10-03 10:19:16		308.236	0.378131	0.378131	299.73	0.239871	0.239871	306.236	0.967789	0.97538	301.838	1.2	1.21016	307.898	0.837915	0.843104	300.956	1.17657	1.18219
3918-10-03 09:57:01	290.81	292.466	294.083		296.19	297.781	299.361		286.289	291.887	296.932		293.552	297.412	301.18		284.19	288.578	292.741		288.286	293.544	298.648		3918-10-03 10:20:51		308.204	0.378089	0.378089	299.606	0.23985	0.23985	306.211	0.967682	0.976039	301.696	1.2031	1.20999	307.937	0.837231	0.84305	300.909	1.17692	1.18206
3918-10-03 09:58:36	291.204	292.861	294.474		296.442	298.029	299.602		286.737	292.351	297.417		293.772	297.634	301.402		284.692	289.095	293.27		288.65	293.923	299.038		3918-10-03 10:22:25		308.05	0.377746	0.380233	299.423	0.239744	0.239744	306.057	0.96675	0.979842	301.504	1.20644	1.21126	307.917	0.836822	0.842318	300.938	1.17548	1.18091
3918-10-03 10:00:10	291.6	293.257	294.869		296.685	298.264	299.832		287.116	292.738	297.764		294.008	297.872	301.642		285.182	289.598	293.786		289.003	294.289	299.415		3918-10-03 10:24:00		307.869	0.380005	0.381056	299.229	0.239726	0.239726	305.932	0.968661	0.981424	301.277	1.20878	1.21639	307.87	0.837514	0.842249	300.832	1.17649	1.18084
3918-10-03 10:01:44	291.956	293.629	295.239		296.906	298.477	300.04		287.722	293.332	298.26		294.224	298.093	301.864		285.883	290.184	294.316		289.347	294.647	299.785		3918-10-03 10:25:34		307.801	0.380664	0.380664	299.021	0.239602	0.24157	305.898	0.968664	0.980397	301.079	1.20749	1.21968	307.913	0.835969	0.841385	300.87	1.17469	1.17941
3918-10-03 10:03:19	292.499	294.16	295.772		297.239	298.808	300.363		288.042	293.663	298.732		294.388	298.365	302.097		286.188	290.628	294.829		289.674	294.988	300.136		3918-10-03 10:27:08		307.613	0.380994	0.380994	298.837	0.242097	0.242097	305.863	0.970709	0.981385	300.848	1.21215	1.2227	307.899	0.837085	0.842284	300.638	1.1785	1.18085
3918-10-03 10:04:53	292.776	294.431	296.04		297.387	298.948	300.495		288.299	293.943	299.005		294.795	298.684	302.481		286.587	291.042	295.254		289.984	295.308	300.468		3918-10-03 10:28:43		307.312	0.380648	0.380648	298.601	0.242008	0.242008	305.574	0.978505	0.980433	300.54	1.21825	1.22339	307.782	0.838286	0.84158	300.539	1.17849	1.18029
3918-10-03 10:06:28	293.035	294.703	296.306		297.544	299.102	300.641		288.589	294.236	299.303		294.847	298.738	302.524		286.986	291.451	295.674		290.286	295.624	300.792		3918-10-03 10:30:17		306.997	0.380089	0.383478	298.392	0.241843	0.241843	305.413	0.978879	0.981358	300.284	1.21989	1.22759	307.696	0.838367	0.840259	300.546	1.1764	1.17819
3918-10-03 10:08:02	293.337	295.003	296.602		297.716	299.271	300.802		288.907	294.553	299.641		294.962	298.862	302.639		287.386	291.865	296.097		290.633	295.98	301.16		3918-10-03 10:31:52		306.671	0.383502	0.383502	298.233	0.241872	0.241872	305.2	0.978988	0.988366	300.076	1.22018	1.23279	307.605	0.840048	0.840451	300.415	1.17813	1.17979
3918-10-03 10:09:37	293.67	295.361	296.975		298.047	299.58	301.124		289.185	294.834	299.905		294.911	298.889	302.651		288.26	292.725	296.923		290.865	296.229	301.414		3918-10-03 10:33:26		306.245	0.383277	0.383277	298.062	0.241835	0.243008	304.926	0.98081	0.994297	299.876	1.22263	1.23413	307.426	0.840053	0.840053	300.406	1.1777	1.1794
3918-10-03 10:11:11	293.94	295.572	297.155		298.221	299.752	301.269		289.459	295.108	300.185		295.452	299.375	303.198		288.219	292.714	296.944		291.111	296.485	301.679		3918-10-03 10:35:00		305.774	0.38634	0.38634	297.886	0.244	0.244167	304.65	0.988782	0.993456	299.604	1.22814	1.23359	307.178	0.839351	0.843335	300.241	1.17678	1.18002
3918-10-03 10:12:45	294.067	295.691	297.265		298.251	299.773	301.278		289.833	295.389	300.471		295.271	299.197	302.982		288.493	293.003	297.239		291.419	296.797	302.004		3918-10-03 10:36:35		305.372	0.386242	0.386242	297.758	0.244165	0.244165	304.515	0.992944	0.993327	299.471	1.23119	1.23675	307.026	0.839235	0.845733	300.247	1.17674	1.17991
3918-10-03 10:14:20	294.195	295.83	297.398		298.343	299.856	301.35		290.105	295.666	300.754		295.203	299.179	303.027		288.778	293.298	297.538		291.639	296.958	302.166		3918-10-03 10:38:09		304.964	0.386574	0.389395	297.624	0.244102	0.244102	304.27	0.992565	0.999408	299.29	1.23247	1.24034	306.83	0.841386	0.845525	300.168	1.17589	1.1798
3918-10-03 10:15:54	294.39	296.02	297.58		298.471	299.977	301.467		290.32	295.982	301.095		295.288	299.261	303.101		289.087	293.615	297.859		291.863	297.184	302.4		3918-10-03 10:39:43		304.536	0.389064	0.389064	297.497	0.244032	0.244032	304.006	0.99173	1.00652	299.121	1.23163	1.24358	306.558	0.844795	0.844795	300.168	1.17496	1.17886
3918-10-03 10:17:29	295.138	296.675	298.228		298.928	300.41	301.889		290.746	296.323	301.442		295.369	299.341	303.169		289.651	294.17	298.53		292.062	297.383	302.607		3918-10-03 10:41:18		304.129	0.389122	0.390334	297.401	0.244074	0.244074	303.741	0.999607	1.00688	298.943	1.23338	1.24691	306.265	0.844945	0.847592	299.926	1.17611	1.18088
3918-10-03 10:19:03	294.76	296.35	297.886		298.76	300.246	301.714		290.885	296.546	301.668		295.837	299.788	303.617		289.714	294.253	298.493		292.236	297.559	302.788		3918-10-03 10:42:52		303.748	0.392252	0.392252	297.291	0.243966	0.243966	303.419	1.00567	1.00839	298.799	1.23557	1.24563	305.957	0.844608	0.850979	299.948	1.17448	1.17946
3918-10-03 10:20:38	294.991	296.572	298.097		298.951	300.425	301.88		291.111	296.775	301.901		295.502	299.462	303.275		290.02	294.561	298.796		292.412	297.735	302.973		3918-10-03 10:44:27		303.385	0.392425	0.392425	297.239	0.244036	0.244036	303.358	1.00624	1.01095	298.748	1.23751	1.24638	305.67	0.849792	0.851377	299.91	1.17568	1.1803
3918-10-03 10:22:12	294.925	296.537	298.066		298.947	300.408	301.884		291.333	297.004	302.127		295.58	299.542	303.347		290.34	294.884	299.128		292.58	297.903	303.148		3918-10-03 10:46:01		303.06	0.39178	0.39423	297.147	0.243865	0.243865	303.123	1.00452	1.01681	298.661	1.23766	1.24442	305.365	0.849839	0.850838	300.018	1.17264	1.17793
3918-10-03 10:23:46	295.049	296.632	298.139		299.007	300.46	301.912		291.54	297.212	302.339		295.663	299.626	303.423		290.417	294.972	299.226		292.714	298.042	303.291		3918-10-03 10:47:35		302.771	0.395441	0.395441	297.095	0.243913	0.244459	302.936	1.00687	1.02109	298.565	1.24045	1.24631	305.095	0.850082	0.855574	299.878	1.17433	1.17865
3918-10-03 10:25:21	295.059	296.653	298.152		299.013	300.455	301.893		291.827	297.432	302.558		295.552	299.51	303.294		290.775	295.151	299.416		292.843	298.177	303.431		3918-10-03 10:49:10		302.476	0.395636	0.395636	297.015	0.243986	0.246175	302.688	1.01526	1.02158	298.373	1.24565	1.2517	304.756	0.854508	0.857557	299.543	1.17825	1.17999
3918-10-03 10:26:55	295.125	296.716	298.207		299.049	300.481	301.913		292.067	297.687	302.804		295.519	299.478	303.253		290.958	295.339	299.614		292.969	298.308	303.566		3918-10-03 10:50:44		302.247	0.395401	0.395401	296.981	0.244314	0.246415	302.587	1.01787	1.02098	298.372	1.24498	1.25104	304.535	0.856984	0.856984	299.686	1.17618	1.17873
3918-10-03 10:28:30	295.237	296.823	298.307		299.101	300.523	301.95		292.295	297.928	303.039		295.517	299.48	303.246		291.167	295.553	299.839		293.1	298.442	303.707		3918-10-03 10:52:18		302.005	0.395559	0.399102	296.938	0.245239	0.246473	302.418	1.02139	1.02427	298.286	1.24558	1.25374	304.281	0.85732	0.859833	299.528	1.17831	1.18007
3918-10-03 10:30:04	295.323	296.901	298.378		299.125	300.535	301.956		292.516	298.144	303.256		295.541	299.458	303.21		291.327	295.72	300.014		293.29	298.645	303.918		3918-10-03 10:53:53		301.78	0.398889	0.398889	296.876	0.246397	0.246397	302.239	1.02059	1.02902	298.199	1.2447	1.25494	304.027	0.856591	0.863429	299.581	1.17684	1.1785
3918-10-03 10:31:39	295.57	297.134	298.597		299.263	300.665	302.065		292.79	298.417	303.503		295.558	299.506	303.299		291.577	295.973	300.273		293.322	298.673	303.948		3918-10-03 10:55:27		301.563	0.398747	0.398747	296.831	0.246366	0.246366	302.117	1.02021	1.03244	298.117	1.24431	1.25654	303.797	0.859657	0.86353	299.567	1.17652	1.1782
3918-10-03 10:33:13	295.569	297.133	298.59		299.233	300.622	302.022		292.916	298.547	303.631		295.645	299.557	303.291		291.695	296.098	300.406		293.407	298.764	304.04		3918-10-03 10:57:02		301.365	0.398292	0.398292	296.776	0.246244	0.246244	301.954	1.02039	1.03482	298.056	1.24292	1.25661	303.563	0.862432	0.862432	299.66	1.17409	1.17639
3918-10-03 10:34:48	295.627	297.183	298.633		299.247	300.628	302.021		293.057	298.694	303.775		295.561	299.464	303.183		291.834	296.242	300.558		293.495	298.856	304.136		3918-10-03 10:58:36		301.15	0.398497	0.399404	296.766	0.246309	0.246309	301.898	1.02267	1.0354	298.038	1.24363	1.25777	303.37	0.862892	0.863923	299.547	1.17594	1.17765
3918-10-03 10:36:22	295.641	297.185	298.631		299.22	300.59	301.954		292.941	298.597	303.686		295.514	299.412	303.117		291.936	296.349	300.672		293.602	298.972	304.256		3918-10-03 11:00:10		300.933	0.399351	0.401796	296.704	0.246215	0.246215	301.654	1.02916	1.03438	297.937	1.24405	1.25758	303.101	0.862009	0.867516	299.555	1.17463	1.17631
3918-10-03 10:37:56	295.679	297.214	298.652		299.223	300.58	301.937		293.268	298.766	303.862		295.473	299.364	303.058		292.055	296.471	300.803		293.617	298.986	304.269		3918-10-03 11:01:45		300.705	0.401925	0.401925	296.675	0.24626	0.24626	301.589	1.03148	1.03474	297.923	1.24485	1.25805	302.883	0.864221	0.869471	299.521	1.17547	1.17721
3918-10-03 10:39:31	295.711	297.237	298.666		299.216	300.562	301.91		293.361	298.857	303.952		295.429	299.31	303		292.162	296.583	300.922		293.663	299.035	304.321		3918-10-03 11:03:19		300.481	0.401845	0.401845	296.646	0.246243	0.246243	301.447	1.03452	1.03819	297.87	1.2459	1.25784	302.644	0.867953	0.869253	299.424	1.17613	1.17802
3918-10-03 10:41:05	295.759	297.276	298.697		299.219	300.556	301.896		293.41	299.075	304.175		295.398	299.269	302.957		292.274	296.697	301.045		293.717	299.092	304.38		3918-10-03 11:04:53		300.255	0.401578	0.401578	296.588	0.246176	0.246176	301.196	1.03376	1.05045	297.755	1.24787	1.25703	302.371	0.86859	0.86968	299.36	1.17532	1.17779
3918-10-03 10:42:40	295.778	297.282	298.696		299.202	300.529	301.857		293.371	299.01	304.131		295.327	299.196	302.978		292.349	296.774	301.13		293.747	299.127	304.415		3918-10-03 11:06:28		300.053	0.401553	0.404306	296.571	0.246174	0.246174	301.058	1.03368	1.0575	297.71	1.24889	1.25699	302.138	0.8685	0.873595	299.296	1.17527	1.17842
3918-10-03 10:44:14	295.843	297.321	298.729		299.205	300.523	301.843		293.453	299.089	304.208		295.238	299.161	302.935		292.449	296.877	301.24		293.793	299.177	304.466		3918-10-03 11:08:02		299.884	0.403347	0.404946	296.569	0.246081	0.246081	300.922	1.03672	1.05961	297.734	1.2473	1.25595	301.959	0.868409	0.875166	299.437	1.17389	1.17574
3918-10-03 10:45:49	295.805	297.279	298.676		299.163	300.468	301.779		293.481	299.113	304.24		295.146	299.062	302.827		292.474	296.907	301.273		293.795	299.181	304.471		3918-10-03 11:09:37		299.738	0.404936	0.404936	296.619	0.246076	0.246076	300.873	1.03921	1.05959	297.813	1.2454	1.25595	301.83	0.870574	0.875132	299.456	1.17371	1.17553
3918-10-03 10:47:23	295.846	297.325	298.75		299.17	300.462	301.774		293.536	299.164	304.29		295.085	298.997	302.754		292.533	296.98	301.357		293.836	299.229	304.451		3918-10-03 11:11:11		299.586	0.404931	0.404931	296.625	0.246076	0.246076	300.698	1.04801	1.05954	297.752	1.24686	1.25595	301.598	0.874485	0.875084	299.286	1.17411	1.17737
3918-10-03 10:48:57	295.896	297.342	298.714		299.151	300.433	301.721		293.566	299.189	304.316		295.133	298.993	302.74		292.595	297.033	301.408		293.889	299.195	304.414		3918-10-03 11:12:45		299.49	0.404595	0.404595	296.658	0.245978	0.245978	300.57	1.05356	1.0586	297.781	1.24513	1.25489	301.451	0.874278	0.874278	299.476	1.17235	1.17412
3918-10-03 10:50:32	295.855	297.302	298.672		299.095	300.368	301.648		293.61	299.229	304.356		295.072	298.933	302.691		292.625	297.066	301.277		293.896	299.205	304.42		3918-10-03 11:14:20		299.408	0.404628	0.404628	296.727	0.245983	0.245983	300.564	1.05397	1.0587	297.855	1.24346	1.25501	301.341	0.874342	0.876035	299.46	1.17263	1.17443
3918-10-03 10:52:06	295.843	297.263	298.622		299.047	300.31	301.578		293.625	299.241	304.366		295.028	298.885	302.559		292.611	297.054	301.262		293.876	299.184	304.397		3918-10-03 11:15:54		299.344	0.404589	0.404589	296.795	0.245966	0.245966	300.499	1.05717	1.05894	297.909	1.24205	1.25488	301.207	0.874228	0.878282	299.476	1.17234	1.17412
3918-10-03 10:53:41	295.948	297.361	298.697		299.104	300.354	301.609		293.661	299.272	304.399		294.863	298.716	302.349		292.625	297.069	301.276		293.869	299.176	304.388		3918-10-03 11:17:28		299.296	0.404505	0.404505	296.86	0.245938	0.245938	300.474	1.05818	1.059	297.936	1.24116	1.25462	301.087	0.874015	0.880196	299.51	1.17174	1.17346
3918-10-03 10:55:15	295.608	297.035	298.387		298.85	300.094	301.348		293.649	299.254	304.381		294.646	298.493	302.208		292.6	297.048	301.248		293.839	299.14	304.354		3918-10-03 11:19:03		299.269	0.404386	0.404386	296.936	0.244711	0.245899	300.404	1.05801	1.05948	298	1.23925	1.25425	300.992	0.873865	0.881429	299.561	1.17086	1.17249
3918-10-03 10:56:50	295.523	296.939	298.283		298.769	300.006	301.25		293.586	299.26	304.376		294.482	298.36	302.066		292.585	297.034	301.229		293.806	299.106	304.318		3918-10-03 11:20:37		299.257	0.40426	0.40426	297.018	0.243375	0.245485	300.343	1.05766	1.05985	298.105	1.23885	1.25131	300.902	0.875135	0.881118	299.741	1.16875	1.17178
3918-10-03 10:58:24	295.444	296.85	298.267		298.676	299.903	301.138		293.695	299.293	304.379		294.341	298.212	301.91		292.57	297.023	301.21		293.668	299.066	304.276		3918-10-03 11:22:12		299.24	0.404067	0.404067	297.085	0.243317	0.244065	300.306	1.05713	1.05975	298.11	1.23825	1.25056	300.821	0.876075	0.880652	299.799	1.16754	1.17109
3918-10-03 10:59:58	295.374	296.768	298.17		298.581	299.8	301.025		293.671	299.267	304.347		294.2	298.066	301.755		292.545	296.997	301.178		293.623	299.021	304.23		3918-10-03 11:23:46		299.249	0.404141	0.404141	297.203	0.243331	0.243331	300.36	1.05734	1.05933	298.225	1.23848	1.24802	300.781	0.876953	0.880821	299.858	1.16726	1.17136
3918-10-03 11:01:33	295.241	296.622	298.01		298.482	299.692	300.908		293.568	299.219	304.295		294.052	297.908	301.598		292.511	296.959	301.134		293.558	298.958	304.161		3918-10-03 11:25:20		299.31	0.404159	0.404159	297.335	0.243328	0.243328	300.387	1.05739	1.05906	298.353	1.23853	1.24497	300.755	0.877443	0.880854	299.882	1.16709	1.17142
3918-10-03 11:03:07	295.099	296.483	297.875		298.371	299.583	300.8		293.549	299.189	304.263		293.805	297.647	301.315		292.516	296.956	301.123		293.48	298.881	304.08		3918-10-03 11:26:55		299.352	0.404045	0.404045	297.461	0.24329	0.24329	300.42	1.05709	1.05837	298.451	1.2365	1.24224	300.727	0.877648	0.880578	300.004	1.1656	1.17098
3918-10-03 11:04:42	294.912	296.266	297.632		298.233	299.412	300.607		293.496	299.135	304.2		293.621	297.473	301.135		292.67	297.09	301.244		293.403	298.802	304		3918-10-03 11:28:29		299.38	0.403867	0.403867	297.578	0.243236	0.243236	300.409	1.0566	1.058	298.531	1.23405	1.23975	300.706	0.877606	0.880153	300.152	1.16498	1.16898
3918-10-03 11:06:16	294.759	296.102	297.455		298.156	299.327	300.514		292.932	298.592	303.605		293.476	297.322	300.975		292.146	296.595	300.756		293.322	298.717	303.914		3918-10-03 11:30:03		299.409	0.403859	0.403859	297.721	0.243229	0.243229	300.513	1.05451	1.05678	298.683	1.23039	1.2376	300.73	0.877165	0.880135	300.293	1.16495	1.16764
3918-10-03 11:07:51	294.593	295.93	297.269		298.126	299.291	300.473		292.734	298.389	303.409		293.385	297.225	300.872		292.043	296.49	300.643		293.23	298.621	303.819		3918-10-03 11:31:38		299.436	0.4037	0.4037	297.843	0.243181	0.243181	300.533	1.05308	1.05617	298.745	1.22842	1.2371	300.707	0.877195	0.879756	300.418	1.16439	1.16592
3918-10-03 11:09:25	294.401	295.74	297.083		298.132	299.292	300.471		292.602	298.255	303.294		293.35	297.187	300.831		291.921	296.369	300.512		293.145	298.53	303.728		3918-10-03 11:33:12		299.459	0.403692	0.403692	297.988	0.241025	0.243177	300.581	1.05062	1.05616	298.831	1.22634	1.23708	300.719	0.876967	0.879738	300.485	1.16368	1.16528
3918-10-03 11:11:00	294.229	295.552	296.883		298.162	299.319	300.496		292.307	297.906	302.915		293.356	297.19	300.836		291.782	296.229	300.362		293.06	298.445	303.639		3918-10-03 11:34:47		299.501	0.403597	0.403597	298.142	0.240757	0.240757	300.645	1.04714	1.05591	298.983	1.22243	1.23679	300.74	0.87637	0.879513	300.662	1.16154	1.16404
3918-10-03 11:12:34	294.18	295.486	296.8		298.267	299.423	300.594		292.127	297.715	302.713		293.346	297.177	300.817		291.683	296.126	300.248		292.997	298.383	303.573		3918-10-03 11:36:21		299.531	0.403622	0.403622	298.293	0.240764	0.240764	300.712	1.04382	1.05599	299.081	1.22212	1.23493	300.753	0.876202	0.87957	300.712	1.1611	1.16413
3918-10-03 11:14:08	293.952	295.256	296.565		298.271	299.423	300.595		291.982	297.564	302.55		293.356	297.191	300.802		291.51	295.956	300.071		293.258	298.51	303.707		3918-10-03 11:37:55		299.576	0.403596	0.403596	298.449	0.240759	0.240759	300.82	1.03835	1.05595	299.214	1.22205	1.23164	300.793	0.875446	0.879513	300.846	1.15964	1.16405
3918-10-03 11:15:43	293.886	295.166	296.467		298.296	299.445	300.617		291.823	297.399	302.432		293.374	297.206	300.834		291.379	295.823	299.93		293.044	298.436	303.628		3918-10-03 11:39:30		299.629	0.403496	0.403496	298.594	0.240734	0.240734	300.911	1.03347	1.0557	299.338	1.22175	1.22835	300.836	0.874459	0.87928	301.002	1.15772	1.16367
3918-10-03 11:17:17	293.951	295.227	296.511		298.362	299.509	300.679		291.597	297.169	302.19		293.418	297.249	300.876		291.282	295.717	300.042		293.009	298.398	303.586		3918-10-03 11:41:04		299.687	0.403438	0.403438	298.751	0.240722	0.240722	301.034	1.02884	1.05379	299.48	1.21945	1.22473	300.887	0.873437	0.879147	301.191	1.15752	1.16153
3918-10-03 11:18:52	293.816	295.098	296.383		298.435	299.58	300.749		291.445	297.011	302.011		293.546	297.374	301.015		291.06	295.496	299.805		293.054	298.444	303.633		3918-10-03 11:42:39		299.746	0.403382	0.403382	298.904	0.240235	0.240712	301.058	1.02869	1.0524	299.585	1.21686	1.22205	300.921	0.872707	0.879013	301.262	1.15732	1.1606
3918-10-03 11:20:26	293.794	295.075	296.358		298.513	299.657	300.824		291.361	296.918	301.913		293.569	297.399	301.032		290.882	295.318	299.613		293.109	298.502	303.691		3918-10-03 11:44:13		299.813	0.403102	0.403382	299.053	0.238342	0.239667	301.257	1.02875	1.04213	299.765	1.21267	1.22144	300.991	0.871496	0.879018	301.484	1.15674	1.15831
3918-10-03 11:22:01	293.812	295.092	296.372		298.599	299.741	300.907		291.365	296.917	301.915		293.633	297.463	301.095		290.77	295.207	299.492		293.173	298.568	303.759		3918-10-03 11:45:47		299.876	0.401914	0.403338	299.175	0.238336	0.238336	301.357	1.02866	1.03682	299.873	1.21004	1.22132	301.028	0.87123	0.878425	301.557	1.1559	1.1574
3918-10-03 11:23:35	294.034	295.298	296.567		298.714	299.855	301.018		291.436	296.984	301.99		293.685	297.515	301.136		290.8	295.226	299.511		293.247	298.644	303.836		3918-10-03 11:47:22		299.925	0.401051	0.403374	299.273	0.238351	0.238351	301.445	1.02878	1.03238	299.984	1.20756	1.22145	301.074	0.871316	0.877693	301.608	1.15555	1.15731
3918-10-03 11:25:09	293.926	295.198	296.473		298.767	299.905	301.07		291.402	296.948	301.96		293.823	297.65	301.289		290.721	295.152	299.429		293.384	298.788	303.986		3918-10-03 11:48:56		299.971	0.400076	0.403254	299.325	0.238321	0.238321	301.443	1.02845	1.03216	300	1.20682	1.22106	301.089	0.871035	0.877155	301.695	1.1543	1.15689
3918-10-03 11:26:44	293.963	295.235	296.51		298.86	299.997	301.16		291.258	296.809	301.794		293.873	297.701	301.335		290.855	295.273	299.559		293.402	298.804	304		3918-10-03 11:50:30		300.034	0.399522	0.402597	299.418	0.238321	0.238321	301.597	1.02504	1.02844	300.117	1.20677	1.21826	301.165	0.870986	0.87575	301.878	1.1525	1.15681
3918-10-03 11:28:18	294.037	295.308	296.581		298.963	300.098	301.258		291.29	296.839	301.831		293.984	297.813	301.451		290.633	295.075	299.34		293.486	298.89	304.088		3918-10-03 11:52:05		300.092	0.399544	0.40155	299.504	0.238333	0.238333	301.687	1.02236	1.02852	300.197	1.20685	1.21643	301.205	0.871039	0.875107	301.924	1.15214	1.15689
3918-10-03 11:29:53	294.184	295.446	296.715		299.093	300.242	301.397		291.318	296.855	301.872		294.037	297.869	301.456		290.669	295.112	299.376		293.572	298.979	304.178		3918-10-03 11:53:39		300.153	0.39949	0.400359	299.577	0.238323	0.238323	301.701	1.0218	1.02838	300.246	1.20668	1.21512	301.24	0.87091	0.874364	301.985	1.15137	1.15669
3918-10-03 11:31:27	294.392	295.671	296.943		299.169	300.335	301.503		291.383	296.92	301.879		294.145	297.977	301.615		290.956	295.253	299.524		293.668	299.078	304.279		3918-10-03 11:55:14		300.233	0.39942	0.39942	299.652	0.238309	0.238309	301.796	1.01872	1.02821	300.341	1.20647	1.21266	301.314	0.870747	0.872889	302.163	1.15098	1.15491
3918-10-03 11:33:02	294.314	295.58	296.848		299.271	300.428	301.587		291.457	296.994	301.952		294.278	298.112	301.725		290.752	295.198	299.461		293.762	299.175	304.379		3918-10-03 11:56:48		300.296	0.39942	0.39942	299.729	0.238315	0.238315	301.899	1.01561	1.02824	300.414	1.20609	1.21096	301.379	0.870751	0.871752	302.166	1.15097	1.15486
3918-10-03 11:34:36	294.339	295.61	296.88		299.275	300.426	301.581		291.538	297.075	302.032		294.239	298.071	301.693		290.806	295.26	299.525		294.152	299.423	304.639		3918-10-03 11:58:22		300.372	0.399397	0.399397	299.805	0.238315	0.238315	301.954	1.01388	1.02819	300.477	1.20458	1.2094	301.444	0.870699	0.870699	302.233	1.15088	1.15413
3918-10-03 11:36:10	294.413	295.685	296.956		299.367	300.517	301.67		291.625	297.162	302.12		294.304	298.137	301.755		290.864	295.317	299.577		293.936	299.353	304.56		3918-10-03 11:59:57		300.475	0.399402	0.399402	299.933	0.237289	0.238327	302.057	1.0125	1.02645	300.598	1.20182	1.20657	301.535	0.870714	0.870714	302.326	1.15089	1.15326
3918-10-03 11:37:45	294.497	295.768	297.04		299.459	300.608	301.76		291.724	297.259	302.219		294.379	298.213	301.83		290.935	295.389	299.649		294.027	299.447	304.656		3918-10-03 12:01:31		300.589	0.39934	0.39934	300.057	0.235955	0.237175	302.168	1.01237	1.02287	300.719	1.19886	1.20627	301.626	0.869531	0.87057	302.504	1.14986	1.15135
3918-10-03 11:39:19	294.587	295.859	297.129		299.551	300.699	301.85		291.84	297.372	302.338		294.461	298.295	301.911		291.01	295.466	299.727		294.119	299.541	304.855		3918-10-03 12:03:05		300.712	0.399349	0.399349	300.216	0.235974	0.235974	302.313	1.01243	1.01844	300.871	1.19543	1.20632	301.75	0.867436	0.870598	302.654	1.14833	1.1507
3918-10-03 11:40:54	294.75	296.017	297.28		299.643	300.789	301.939		291.964	297.494	302.465		294.56	298.397	301.994		291.088	295.547	299.808		294.21	299.636	304.951		3918-10-03 12:04:40		300.839	0.398624	0.399328	300.36	0.235984	0.235984	302.439	1.01241	1.01451	301.001	1.19241	1.20624	301.847	0.865737	0.870548	302.786	1.14689	1.15061
3918-10-03 11:42:28	294.809	296.077	297.343		299.735	300.878	302.028		292.012	297.55	302.557		294.671	298.506	302.127		291.17	295.632	299.894		294.302	299.73	305.056		3918-10-03 12:06:14		300.953	0.396555	0.399336	300.499	0.236003	0.236003	302.568	1.01012	1.01247	301.134	1.19246	1.20321	301.95	0.863993	0.870571	302.866	1.14608	1.15062
3918-10-03 11:44:03	294.895	296.163	297.43		299.826	300.967	302.115		292.146	297.678	302.648		294.738	298.573	302.19		291.403	295.72	299.983		294.393	299.824	305.152		3918-10-03 12:07:49		301.061	0.395696	0.398211	300.626	0.236018	0.236018	302.685	1.00639	1.01249	301.247	1.19246	1.20059	302.046	0.86314	0.869766	303.027	1.14468	1.15032
3918-10-03 11:45:37	294.989	296.258	297.524		299.915	301.054	302.197		292.283	297.818	302.791		294.816	298.651	302.266		291.491	295.81	300.073		294.483	299.916	305.237		3918-10-03 12:09:23		301.179	0.395677	0.396018	300.761	0.236031	0.236031	302.82	1.00209	1.01248	301.369	1.19242	1.19771	302.155	0.863099	0.867851	303.165	1.14461	1.14882
3918-10-03 11:47:12	295.087	296.355	297.621		300.004	301.141	302.283		292.243	297.78	302.786		294.898	298.732	302.346		291.583	295.903	300.168		294.572	300.008	305.331		3918-10-03 12:10:57		301.294	0.39569	0.39569	300.907	0.235561	0.236055	302.943	0.99823	1.01255	301.479	1.19076	1.19521	302.25	0.863128	0.866258	303.241	1.14463	1.14805
3918-10-03 11:48:46	295.188	296.456	297.722		300.092	301.227	302.367		292.317	297.854	302.805		294.982	298.816	302.43		291.678	296.001	300.266		294.661	300.1	305.424		3918-10-03 12:12:32		301.401	0.395691	0.395691	301.045	0.233758	0.235185	303.068	0.996473	1.01039	301.628	1.18736	1.19251	302.358	0.863136	0.86441	303.39	1.14463	1.14651
3918-10-03 11:50:20	295.294	296.561	297.826		300.179	301.312	302.45		292.435	297.972	302.927		295.066	298.901	302.513		291.829	296.154	300.421		294.787	300.231	305.556		3918-10-03 12:14:06		301.499	0.395684	0.395684	301.154	0.233773	0.233773	303.114	0.996457	1.00888	301.718	1.18531	1.1925	302.438	0.863121	0.863121	303.486	1.144	1.14548
3918-10-03 11:51:55	295.509	296.767	298.026		300.33	301.458	302.594		292.574	298.11	303.072		295.151	298.987	302.599		291.9	296.227	300.494		294.838	300.282	305.61		3918-10-03 12:15:40		301.587	0.395686	0.395686	301.264	0.233792	0.233792	303.264	0.996522	1.00409	301.816	1.18309	1.19253	302.524	0.863128	0.863128	303.622	1.14264	1.14459
3918-10-03 11:53:29	295.546	296.808	298.07		300.367	301.496	302.63		292.61	298.149	303.163		295.285	299.122	302.741		291.97	296.298	300.566		294.922	300.367	305.698		3918-10-03 12:17:15		301.667	0.395689	0.395689	301.356	0.233808	0.233808	303.318	0.996539	1.00239	301.919	1.18076	1.19256	302.582	0.862902	0.863132	303.7	1.14186	1.14459
3918-10-03 11:55:04	295.731	296.988	298.244		300.443	301.57	302.695		292.712	298.248	303.202		295.346	299.184	302.799		292.104	296.435	300.706		295.01	300.457	305.79		3918-10-03 12:18:49		301.724	0.395691	0.395691	301.426	0.23382	0.23382	303.401	0.996575	0.99971	301.983	1.17931	1.19257	302.646	0.861855	0.863139	303.788	1.14099	1.14459
3918-10-03 11:56:38	295.704	296.969	298.232		300.52	301.644	302.769		292.859	298.394	303.355		295.416	299.254	302.868		292.141	296.474	300.744		295.123	300.575	305.909		3918-10-03 12:20:24		301.772	0.395694	0.395694	301.48	0.233831	0.233831	303.417	0.99658	0.999207	302.039	1.17894	1.1917	302.685	0.861226	0.863146	303.778	1.14107	1.14458
3918-10-03 11:58:13	295.806	297.07	298.344		300.599	301.722	302.846		292.876	298.412	303.428		295.496	299.334	302.947		292.242	296.578	300.849		295.174	300.627	305.963		3918-10-03 12:21:58		301.818	0.395399	0.395691	301.534	0.23384	0.23384	303.502	0.996601	0.996611	302.088	1.17894	1.19057	302.73	0.860472	0.863143	303.844	1.14041	1.14457
3918-10-03 11:59:47	295.908	297.171	298.444		300.677	301.798	302.927		293.046	298.579	303.589		295.576	299.415	303.026		292.383	296.721	300.996		295.257	300.713	306.051		3918-10-03 12:23:32		301.863	0.394584	0.395694	301.586	0.233849	0.233849	303.532	0.995732	0.996622	302.161	1.17897	1.1889	302.772	0.859788	0.863149	303.96	1.13926	1.14459
3918-10-03 12:01:21	296.013	297.273	298.547		300.755	301.874	303.001		293.112	298.648	303.672		295.657	299.496	303.107		292.416	296.755	301.029		295.481	300.84	306.075		3918-10-03 12:25:07		301.908	0.393774	0.395698	301.635	0.23386	0.23386	303.587	0.994114	0.996653	302.196	1.17898	1.18811	302.811	0.859148	0.863158	304.022	1.13887	1.14438
3918-10-03 12:02:56	296.117	297.377	298.649		300.829	301.946	303.066		293.159	298.693	303.708		295.736	299.576	303.186		292.511	296.852	301.127		295.544	300.869	306.21		3918-10-03 12:26:41		301.955	0.392929	0.395701	301.691	0.233871	0.233871	303.592	0.993966	0.996652	302.241	1.179	1.18707	302.842	0.858634	0.863163	304.062	1.13887	1.14398
3918-10-03 12:04:30	296.224	297.482	298.753		300.904	302.018	303.136		293.171	298.706	303.732		295.817	299.658	303.268		292.607	296.95	301.226		295.619	300.947	306.191		3918-10-03 12:28:15		301.998	0.392148	0.395707	301.747	0.233883	0.233883	303.653	0.992181	0.996691	302.293	1.17903	1.1859	302.887	0.857907	0.863179	304.125	1.13888	1.14336
3918-10-03 12:06:05	296.355	297.609	298.88		300.978	302.09	303.207		293.265	298.8	303.826		295.902	299.745	303.355		292.719	297.062	301.341		295.694	301.024	306.269		3918-10-03 12:29:50		302.035	0.392112	0.395062	301.791	0.233892	0.233892	303.68	0.991398	0.996699	302.332	1.17904	1.185	302.901	0.857671	0.863176	304.112	1.13887	1.14348
3918-10-03 12:07:39	296.457	297.709	298.982		301.058	302.167	303.281		293.358	298.893	303.927		296.002	299.848	303.462		292.954	297.294	301.584		295.775	301.107	306.354		3918-10-03 12:31:24		302.061	0.392115	0.394586	301.827	0.2339	0.2339	303.669	0.99171	0.996692	302.365	1.17906	1.18427	302.914	0.857463	0.86318	304.151	1.13888	1.14309
3918-10-03 12:09:14	296.49	297.758	299.023		301.146	302.256	303.36		293.475	299.007	304.048		296.051	299.896	303.485		292.888	297.232	301.516		296.14	301.449	306.715		3918-10-03 12:32:59		302.053	0.392114	0.394734	301.834	0.233902	0.233902	303.661	0.991933	0.996687	302.363	1.17906	1.18432	302.898	0.85773	0.863174	304.153	1.13888	1.14308
3918-10-03 12:10:48	296.583	297.843	299.107		301.177	302.285	303.386		293.514	299.048	304.076		296.114	299.962	303.568		292.957	297.302	301.586		296.037	301.362	306.703		3918-10-03 12:34:33		302.017	0.392109	0.3954	301.806	0.233895	0.233895	303.612	0.993362	0.996657	302.332	1.17904	1.18501	302.855	0.858426	0.863161	304.116	1.13887	1.14343
3918-10-03 12:12:22	296.676	297.935	299.197		301.258	302.362	303.461		293.523	299.056	304.068		296.175	300.023	303.612		293.055	297.401	301.687		296.044	301.377	306.629		3918-10-03 12:36:07		301.964	0.392766	0.395699	301.776	0.233888	0.233888	303.577	0.994408	0.996635	302.304	1.17903	1.18565	302.801	0.859297	0.863145	304.073	1.13886	1.14386
3918-10-03 12:13:57	296.827	298.091	299.352		301.341	302.441	303.545		293.566	299.097	304.128		296.253	300.1	303.684		293.153	297.5	301.788		296.056	301.396	306.647		3918-10-03 12:37:42		301.899	0.393934	0.395693	301.73	0.233878	0.233878	303.482	0.996579	0.997094	302.264	1.17901	1.18654	302.735	0.86038	0.863127	303.992	1.13892	1.14458
3918-10-03 12:15:31	297.052	298.301	299.542		301.494	302.583	303.684		293.648	299.179	304.132		296.4	300.245	303.814		293.293	297.641	301.933		296.099	301.439	306.692		3918-10-03 12:39:16		301.83	0.39517	0.395685	301.672	0.233866	0.233866	303.436	0.996552	0.998566	302.187	1.17897	1.18829	302.666	0.861487	0.863107	303.906	1.13977	1.14456
3918-10-03 12:17:06	297.199	298.443	299.679		301.59	302.675	303.763		293.733	299.262	304.216		296.569	300.422	304.012		293.403	297.752	302.046		296.158	301.5	306.755		3918-10-03 12:40:50		301.772	0.395679	0.395679	301.628	0.233856	0.233856	303.348	0.996501	1.00137	302.147	1.17895	1.18919	302.597	0.862613	0.863088	303.848	1.14034	1.14455
3918-10-03 12:18:40	297.205	298.454	299.712		301.587	302.674	303.771		293.846	299.372	304.399		296.582	300.437	304.034		293.453	297.804	302.098		296.217	301.561	306.816		3918-10-03 12:42:25		301.729	0.395675	0.395675	301.592	0.233848	0.233848	303.231	0.996436	1.00507	302.119	1.17893	1.18983	302.536	0.863071	0.863071	303.789	1.14092	1.14454
3918-10-03 12:20:15	297.168	298.425	299.679		301.557	302.643	303.731		293.93	299.455	304.49		296.545	300.399	304.01		293.479	297.833	302.124		296.338	301.679	306.939		3918-10-03 12:43:59		301.714	0.395673	0.395673	301.586	0.233847	0.233847	303.214	0.996425	1.00563	302.094	1.17892	1.19039	302.498	0.863061	0.863061	303.736	1.14143	1.14452
3918-10-03 12:21:49	297.251	298.507	299.759		301.586	302.68	303.777		294.086	299.611	304.586		296.578	300.434	304.038		293.559	297.914	302.206		296.326	301.672	306.93		3918-10-03 12:45:34		301.705	0.395672	0.395672	301.575	0.233844	0.233844	303.277	0.996459	1.00361	302.094	1.17892	1.19039	302.489	0.863058	0.863058	303.706	1.14173	1.14452
3918-10-03 12:23:24	297.392	298.641	299.892		301.628	302.721	303.817		294.117	299.64	304.601		296.622	300.476	304.078		293.662	298.019	302.312		296.379	301.727	306.986		3918-10-03 12:47:08		301.709	0.395672	0.395672	301.558	0.23384	0.23384	303.201	0.996416	1.00603	302.077	1.17891	1.19079	302.454	0.863048	0.863048	303.625	1.14253	1.1445
3918-10-03 12:24:58	297.375	298.627	299.876		301.669	302.761	303.855		294.144	299.665	304.708		296.669	300.524	304.124		293.724	298.088	302.376		296.438	301.787	307.046		3918-10-03 12:48:42		301.68	0.395669	0.395669	301.512	0.23383	0.23383	303.18	0.996404	1.00669	302.037	1.17889	1.19168	302.419	0.863038	0.863249	303.62	1.14258	1.1445
3918-10-03 12:26:32	297.465	298.702	299.949		301.711	302.8	303.893		294.219	299.742	304.719		296.718	300.573	304.171		293.768	298.13	302.419		296.481	301.854	307.113		3918-10-03 12:50:17		301.647	0.395666	0.395666	301.443	0.233816	0.233816	303.084	0.99635	1.00975	301.966	1.17964	1.19251	302.358	0.863022	0.864287	303.458	1.14417	1.14566
3918-10-03 12:28:07	297.541	298.778	300.021		301.752	302.839	303.929		294.319	299.843	304.882		296.767	300.622	304.219		293.841	298.204	302.493		296.514	301.868	307.126		3918-10-03 12:51:51		301.595	0.39566	0.39566	301.357	0.233798	0.233798	303.036	0.996324	1.01126	301.903	1.18105	1.19248	302.301	0.863007	0.865251	303.386	1.14446	1.14639
3918-10-03 12:29:41	297.616	298.853	300.093		301.797	302.882	303.969		294.378	299.9	304.95		296.818	300.674	304.269		293.915	298.279	302.569		296.556	301.91	307.169		3918-10-03 12:53:25		301.527	0.395654	0.395654	301.243	0.233777	0.233777	302.978	0.996995	1.01241	301.807	1.18319	1.19243	302.25	0.862993	0.866106	303.243	1.14443	1.14784
3918-10-03 12:31:16	297.691	298.928	300.165		301.849	302.93	304.013		294.347	299.873	304.902		296.869	300.725	304.32		294.017	298.384	302.674		296.598	301.952	307.213		3918-10-03 12:55:00		301.447	0.395646	0.395646	301.13	0.233756	0.233756	302.897	0.999523	1.01237	301.695	1.18571	1.19238	302.185	0.862977	0.867217	303.127	1.14441	1.14901
3918-10-03 12:32:50	297.768	299.004	300.237		301.883	302.947	304.027		294.417	299.94	304.991		296.924	300.782	304.377		294.049	298.415	302.706		296.713	302.055	307.326		3918-10-03 12:56:34		301.354	0.395637	0.395637	301.012	0.233734	0.235825	302.816	1.00206	1.01233	301.582	1.18826	1.19267	302.129	0.862962	0.868159	302.971	1.14468	1.1503
3918-10-03 12:34:25	297.833	299.079	300.309		301.924	302.985	304.062		294.421	299.946	304.979		296.985	300.843	304.44		294.119	298.487	302.778		296.669	302.023	307.286		3918-10-03 12:58:09		301.272	0.39563	0.39563	300.908	0.23552	0.236035	302.72	1.00508	1.01228	301.479	1.19058	1.19502	302.078	0.862949	0.869032	302.812	1.14629	1.15027
3918-10-03 12:35:59	297.918	299.16	300.387		301.975	303.032	304.105		294.472	299.994	305.037		297.076	300.935	304.541		294.194	298.562	302.854		296.702	302.055	307.32		3918-10-03 12:59:43		301.165	0.395621	0.396216	300.815	0.236019	0.236019	302.621	1.00818	1.01223	301.384	1.19225	1.19719	302.019	0.862935	0.870034	302.712	1.1473	1.15026
3918-10-03 12:37:33	298.267	299.494	300.725		302.281	303.324	304.378		294.504	300.028	305.066		297.12	300.981	304.584		294.389	298.761	303.13		296.739	302.092	307.357		3918-10-03 13:01:17		301.039	0.39561	0.398535	300.724	0.236005	0.236005	302.457	1.01215	1.01366	301.301	1.19222	1.19907	301.93	0.864101	0.870335	302.639	1.14804	1.15024
3918-10-03 12:39:08	298.281	299.505	300.731		302.176	303.227	304.273		294.565	300.088	305.124		297.183	301.045	304.649		294.419	298.792	303.163		296.775	302.128	307.394		3918-10-03 13:02:52		300.907	0.3973	0.399235	300.646	0.235992	0.235992	302.398	1.01212	1.01548	301.199	1.19218	1.20141	301.839	0.865638	0.870314	302.488	1.14957	1.15105
3918-10-03 12:40:42	298.122	299.356	300.577		302.089	303.149	304.211		294.615	300.137	305.177		297.148	301.004	304.6		294.378	298.756	303.042		296.791	302.144	307.411		3918-10-03 13:04:26		300.765	0.399224	0.399224	300.569	0.23598	0.23598	302.235	1.01205	1.02046	301.115	1.19214	1.20334	301.708	0.867836	0.870284	302.4	1.1502	1.15187
3918-10-03 12:42:17	298.204	299.451	300.685		302.073	303.138	304.208		294.676	300.197	305.238		297.169	301.025	304.617		294.564	298.938	303.309		296.822	302.2	307.463		3918-10-03 13:06:01		300.62	0.399214	0.399214	300.498	0.23597	0.23597	302.018	1.01195	1.02712	301.039	1.19212	1.20507	301.554	0.870252	0.870252	302.27	1.15019	1.15309
3918-10-03 12:43:51	298.285	299.52	300.736		302.119	303.159	304.214		294.745	300.265	305.274		297.303	301.164	304.77		294.5	298.877	303.252		296.832	302.186	307.452		3918-10-03 13:07:35		300.493	0.399205	0.399205	300.43	0.23596	0.23596	301.903	1.01488	1.02763	300.945	1.19334	1.20594	301.414	0.870223	0.8706	302.122	1.15017	1.15447
3918-10-03 12:45:26	298.311	299.537	300.75		302.11	303.149	304.201		294.725	300.245	305.275		297.274	301.132	304.73		294.535	298.915	303.289		296.85	302.204	307.47		3918-10-03 13:09:09		300.374	0.399198	0.399198	300.36	0.23595	0.23595	301.777	1.01869	1.02758	300.881	1.1948	1.20592	301.281	0.870196	0.872909	302.058	1.15016	1.15507
3918-10-03 12:47:00	298.357	299.581	300.791		302.115	303.154	304.206		294.779	300.297	305.326		297.259	301.116	304.704		294.58	298.961	303.336		296.868	302.222	307.488		3918-10-03 13:10:44		300.254	0.399191	0.399191	300.293	0.235941	0.235941	301.643	1.02274	1.02752	300.822	1.19613	1.2059	301.135	0.870169	0.875462	301.969	1.15043	1.15561
3918-10-03 12:48:34	298.406	299.629	300.837		302.117	303.15	304.196		294.804	300.322	305.361		297.279	301.135	304.722		294.627	299.008	303.384		296.883	302.252	307.515		3918-10-03 13:12:18		300.145	0.399184	0.4002	300.227	0.235932	0.235932	301.575	1.02479	1.0275	300.752	1.19772	1.20587	300.995	0.870237	0.877818	301.904	1.15104	1.1556
3918-10-03 12:50:09	298.459	299.68	300.885		302.125	303.156	304.198		294.853	300.368	305.409		297.301	301.157	304.741		294.674	299.056	303.432		296.889	302.242	307.508		3918-10-03 13:13:52		300.043	0.399179	0.402087	300.158	0.235924	0.235924	301.43	1.02744	1.0318	300.672	1.19952	1.20585	300.849	0.872753	0.877793	301.762	1.15236	1.15558
3918-10-03 12:51:43	298.514	299.732	300.935		302.133	303.161	304.2		294.906	300.418	305.463		297.323	301.179	304.762		294.721	299.102	303.479		296.896	302.25	307.515		3918-10-03 13:15:27		299.936	0.400358	0.402879	300.09	0.235915	0.23647	301.359	1.02742	1.03544	300.612	1.20088	1.20583	300.711	0.87515	0.877771	301.663	1.15329	1.15557
3918-10-03 12:53:18	298.566	299.782	300.983		302.139	303.164	304.199		294.966	300.475	305.486		297.345	301.201	304.783		294.764	299.146	303.427		296.901	302.254	307.519		3918-10-03 13:17:01		299.84	0.402105	0.402874	300.024	0.235908	0.237784	301.25	1.02738	1.04111	300.521	1.20296	1.20774	300.585	0.877342	0.877752	301.537	1.15447	1.15597
3918-10-03 12:54:52	298.655	299.866	301.062		302.143	303.165	304.196		295.042	300.548	305.57		297.365	301.221	304.803		294.824	299.204	303.582		296.905	302.257	307.523		3918-10-03 13:18:36		299.746	0.40287	0.40287	299.957	0.23676	0.238266	301.18	1.02736	1.04471	300.498	1.20347	1.20826	300.469	0.877735	0.877735	301.519	1.15464	1.15616
3918-10-03 12:56:27	298.64	299.856	301.049		302.146	303.165	304.192		295.05	300.562	305.56		297.387	301.242	304.826		294.858	299.242	303.521		296.915	302.264	307.532		3918-10-03 13:20:10		299.648	0.402866	0.402866	299.885	0.238167	0.238259	301.099	1.02733	1.04885	300.432	1.20497	1.20981	300.352	0.877719	0.879218	301.439	1.15538	1.15697
3918-10-03 12:58:01	298.683	299.897	301.087		302.149	303.164	304.187		295.109	300.613	305.641		297.41	301.265	304.85		294.873	299.254	303.633		296.903	302.252	307.519		3918-10-03 13:21:44		299.551	0.402862	0.402862	299.811	0.238251	0.238251	300.995	1.02755	1.05399	300.37	1.20575	1.21126	300.23	0.877703	0.881294	301.348	1.15553	1.15791
3918-10-03 12:59:36	298.726	299.938	301.124		302.151	303.163	304.183		295.059	300.573	305.597		297.437	301.292	304.879		294.909	299.29	303.669		296.899	302.245	307.513		3918-10-03 13:23:19		299.454	0.402858	0.402858	299.738	0.238244	0.238244	300.877	1.0335	1.05395	300.319	1.20574	1.21244	300.127	0.877691	0.88306	301.264	1.15552	1.15877
3918-10-03 13:01:10	298.836	300.038	301.221		302.164	303.172	304.187		295.052	300.556	305.599		297.496	301.352	304.943		294.943	299.323	303.703		296.893	302.235	307.506		3918-10-03 13:24:53		299.361	0.402855	0.402855	299.666	0.238237	0.238237	300.774	1.03866	1.05393	300.25	1.20572	1.21406	300.017	0.877678	0.884945	301.178	1.15551	1.15964
3918-10-03 13:02:44	298.836	300.04	301.219		302.142	303.159	304.181		295.029	300.537	305.563		297.488	301.342	304.931		294.976	299.355	303.736		296.891	302.23	307.503		3918-10-03 13:26:27		299.274	0.402853	0.402853	299.596	0.238231	0.238231	300.676	1.04363	1.0539	300.201	1.20571	1.21519	299.921	0.87901	0.885227	301.143	1.15551	1.16
3918-10-03 13:04:19	298.87	300.072	301.247		302.135	303.135	304.143		295.043	300.543	305.582		297.482	301.337	304.925		295.01	299.388	303.769		296.87	302.207	307.48		3918-10-03 13:28:02		299.181	0.40285	0.403224	299.521	0.238225	0.238225	300.584	1.04828	1.05387	300.153	1.20569	1.21632	299.82	0.880726	0.885217	301.079	1.1555	1.16065
3918-10-03 13:05:53	298.93	300.126	301.298		302.147	303.143	304.146		295.065	300.559	305.585		297.492	301.348	304.936		295.049	299.427	303.808		296.855	302.19	307.464		3918-10-03 13:29:36		299.094	0.402848	0.40482	299.446	0.238219	0.238219	300.483	1.05336	1.05437	300.11	1.20568	1.21732	299.714	0.882529	0.885207	301.077	1.1555	1.16067
3918-10-03 13:07:28	298.922	300.107	301.276		302.106	303.099	304.099		295.103	300.594	305.566		297.528	301.384	304.976		295.079	299.469	303.735		296.856	302.188	307.462		3918-10-03 13:31:11		298.999	0.402862	0.406539	299.373	0.238214	0.238214	300.431	1.05384	1.05497	300.06	1.20567	1.2185	299.621	0.884117	0.885199	301.001	1.15549	1.16145
3918-10-03 13:09:02	298.944	300.142	301.306		302.129	303.118	304.112		295.149	300.637	305.612		297.515	301.372	304.958		295.069	299.446	303.828		296.821	302.152	307.425		3918-10-03 13:32:45		298.909	0.404503	0.406538	299.293	0.238209	0.238209	300.318	1.05381	1.05628	300.004	1.20566	1.21981	299.508	0.88519	0.88519	300.868	1.15684	1.16145
3918-10-03 13:10:37	298.979	300.158	301.318		302.049	303.037	304.029		295.087	300.58	305.614		297.585	301.443	305.035		295.089	299.464	303.846		296.806	302.172	307.435		3918-10-03 13:34:19		298.806	0.40637	0.406536	299.211	0.238204	0.238204	300.218	1.05379	1.05743	299.928	1.20732	1.21988	299.406	0.885183	0.885836	300.772	1.15781	1.16144
3918-10-03 13:12:11	299.002	300.177	301.335		302.029	303.012	304.001		295.087	300.575	305.615		297.494	301.347	304.918		295.107	299.483	303.864		296.769	302.097	307.415		3918-10-03 13:35:54		298.719	0.406535	0.406535	299.13	0.238199	0.238199	300.168	1.05378	1.05801	299.871	1.20865	1.21987	299.316	0.885177	0.887413	300.695	1.1586	1.16143
3918-10-03 13:13:45	299.024	300.196	301.35		302.006	302.986	303.97		295.053	300.54	305.568		297.44	301.294	304.879		295.123	299.499	303.879		296.741	302.067	307.382		3918-10-03 13:37:28		298.616	0.406534	0.406534	299.046	0.238195	0.239654	300.037	1.05375	1.05953	299.817	1.20989	1.21986	299.202	0.88517	0.88942	300.621	1.15935	1.16142
3918-10-03 13:15:20	299.046	300.215	301.365		301.982	302.958	303.938		295.049	300.532	305.566		297.435	301.289	304.874		295.14	299.516	303.894		296.71	302.035	307.347		3918-10-03 13:39:02		298.527	0.406533	0.406533	298.96	0.238982	0.240566	300.027	1.05375	1.05965	299.771	1.21095	1.21985	299.119	0.885166	0.890888	300.617	1.15939	1.16142
3918-10-03 13:16:54	299.05	300.235	301.381		301.96	302.932	303.907		295.034	300.507	305.494		297.434	301.289	304.874		295.16	299.536	303.913		296.677	302.002	307.309		3918-10-03 13:40:37		298.429	0.406533	0.406533	298.877	0.240563	0.240563	299.944	1.05439	1.05995	299.709	1.21239	1.21984	299.014	0.885161	0.892733	300.518	1.1604	1.162
3918-10-03 13:18:29	299.074	300.255	301.397		301.943	302.91	303.88		295.04	300.509	305.499		297.438	301.294	304.879		295.216	299.59	303.965		296.645	301.969	307.273		3918-10-03 13:42:11		298.332	0.406532	0.406532	298.788	0.24056	0.24056	299.83	1.05571	1.05993	299.658	1.21359	1.21983	298.907	0.886782	0.892983	300.454	1.16106	1.16259
3918-10-03 13:20:03	299.114	300.289	301.427		301.944	302.906	303.87		295.049	300.514	305.507		297.47	301.329	304.915		295.171	299.552	303.809		296.678	301.994	307.293		3918-10-03 13:43:46		298.237	0.406532	0.406532	298.702	0.240558	0.240558	299.727	1.0569	1.05991	299.606	1.21478	1.21991	298.805	0.888571	0.892979	300.397	1.16141	1.16311
3918-10-03 13:21:38	299.159	300.327	301.461		301.898	302.856	303.816		295.065	300.528	305.523		297.529	301.389	304.981		295.161	299.537	303.909		296.61	301.926	307.223		3918-10-03 13:45:20		298.143	0.406533	0.407656	298.615	0.240556	0.240556	299.625	1.05807	1.0599	299.539	1.21633	1.22152	298.702	0.890382	0.892976	300.308	1.1614	1.16393
3918-10-03 13:23:12	299.159	300.355	301.532		301.843	302.827	303.819		295	300.461	305.459		297.358	301.213	304.794		295.162	299.536	303.908		296.517	301.833	307.129		3918-10-03 13:46:54		298.046	0.406533	0.409469	298.525	0.240555	0.240555	299.523	1.05926	1.0601	299.488	1.21753	1.22276	298.595	0.89225	0.892974	300.224	1.16139	1.16471
3918-10-03 13:24:46	299.156	300.32	301.446		301.763	302.718	303.672		295.017	300.481	305.512		297.344	301.199	304.78		295.164	299.537	303.908		296.469	301.782	307.075		3918-10-03 13:48:29		297.951	0.40744	0.410323	298.442	0.240554	0.240554	299.423	1.05987	1.06331	299.432	1.21883	1.2241	298.487	0.892972	0.892972	300.152	1.16139	1.16538
3918-10-03 13:26:21	299.126	300.291	301.411		301.726	302.676	303.626		294.975	300.427	305.431		297.376	301.232	304.816		295.171	299.544	303.912		296.419	301.729	307.019		3918-10-03 13:50:03		297.849	0.409323	0.410324	298.342	0.240553	0.240553	299.344	1.05986	1.0658	299.377	1.21979	1.22541	298.389	0.892972	0.893996	300.11	1.16139	1.16577
3918-10-03 13:27:55	299.137	300.297	301.413		301.699	302.643	303.586		294.997	300.44	305.449		297.382	301.238	304.825		295.199	299.571	303.936		296.365	301.669	306.959		3918-10-03 13:51:37		297.751	0.410326	0.410326	298.251	0.240553	0.240553	299.264	1.05985	1.06836	299.307	1.21978	1.22709	298.28	0.892972	0.895938	299.989	1.16148	1.16678
3918-10-03 13:29:30	299.16	300.315	301.425		301.69	302.626	303.563		294.973	300.414	305.424		297.308	301.213	304.797		295.165	299.538	303.9		296.311	301.609	306.898		3918-10-03 13:53:12		297.654	0.410327	0.410327	298.154	0.240554	0.240554	299.149	1.05984	1.07204	299.243	1.21977	1.22863	298.168	0.892972	0.89792	299.873	1.16255	1.16677
3918-10-03 13:31:04	299.279	300.416	301.523		301.686	302.616	303.544		294.957	300.397	305.406		297.214	301.121	304.687		295.121	299.492	303.854		296.289	301.581	306.866		3918-10-03 13:54:46		297.547	0.410329	0.410329	298.05	0.240555	0.241957	299.025	1.05983	1.07601	299.208	1.21977	1.22947	298.043	0.892973	0.900137	299.868	1.16259	1.16677
3918-10-03 13:32:39	299.082	300.224	301.329		301.493	302.431	303.364		294.947	300.386	305.395		297.122	301.02	304.601		295.107	299.479	303.837		296.189	301.483	306.763		3918-10-03 13:56:21		297.447	0.410331	0.410331	297.954	0.241464	0.242946	298.953	1.0613	1.07679	299.153	1.21976	1.23079	297.943	0.893983	0.900912	299.822	1.16302	1.16677
3918-10-03 13:34:13	299.191	300.33	301.429		301.531	302.455	303.377		294.947	300.382	305.29		297.179	301.022	304.594		295.143	299.515	303.868		296.126	301.417	306.693		3918-10-03 13:57:55		297.346	0.410334	0.410334	297.852	0.242948	0.242948	298.881	1.06358	1.07679	299.089	1.21976	1.23233	297.846	0.8957	0.900914	299.717	1.16399	1.16676
3918-10-03 13:35:48	299.102	300.239	301.333		301.412	302.338	303.26		294.903	300.336	305.35		297.129	301.02	304.604		295.094	299.465	303.817		296.06	301.346	306.62		3918-10-03 13:59:29		297.239	0.410336	0.410336	297.752	0.242951	0.242951	298.832	1.0651	1.07678	299.041	1.21975	1.2335	297.733	0.897691	0.900917	299.661	1.1645	1.16676
3918-10-03 13:37:22	299.079	300.2	301.289		301.334	302.257	303.192		294.881	300.31	305.329		297.051	300.941	304.521		295.064	299.434	303.783		295.992	301.274	306.544		3918-10-03 14:01:04		297.133	0.410339	0.411684	297.646	0.242954	0.242954	298.693	1.0695	1.07678	298.997	1.21981	1.23448	297.626	0.899576	0.900921	299.636	1.16473	1.16676
3918-10-03 13:38:56	299.082	300.209	301.314		301.293	302.214	303.142		294.851	300.27	305.181		297.005	300.89	304.472		295.051	299.427	303.777		295.92	301.198	306.466		3918-10-03 14:02:38		297.029	0.410342	0.413614	297.548	0.242958	0.242958	298.605	1.07227	1.07677	298.96	1.22069	1.23448	297.51	0.900925	0.900925	299.602	1.16505	1.16676
3918-10-03 13:40:31	299.08	300.194	301.274		301.248	302.158	303.082		294.861	300.274	305.194		297.052	300.933	304.52		295.036	299.406	303.748		295.884	301.156	306.418		3918-10-03 14:04:12		296.93	0.411628	0.41415	297.446	0.242962	0.242962	298.479	1.07623	1.07872	298.905	1.222	1.23447	297.397	0.90093	0.901894	299.5	1.16599	1.16766
3918-10-03 13:42:05	299.086	300.197	301.271		301.241	302.142	303.056		294.762	300.175	305.205		297.061	300.942	304.525		295.031	299.398	303.737		295.771	301.043	306.301		3918-10-03 14:05:47		296.83	0.413471	0.414154	297.339	0.242967	0.242967	298.416	1.07677	1.08078	298.867	1.22292	1.23447	297.303	0.900935	0.903573	299.505	1.16594	1.16761
3918-10-03 13:43:40	299.03	300.138	301.207		301.091	301.994	302.905		294.706	300.119	305.15		296.91	300.786	304.369		294.966	299.334	303.67		295.87	301.123	306.379		3918-10-03 14:07:21		296.722	0.414158	0.414158	297.233	0.242972	0.242972	298.351	1.07677	1.08291	298.83	1.22379	1.23447	297.2	0.90094	0.905427	299.446	1.16648	1.16824
3918-10-03 13:45:14	299.081	300.194	301.26		301.063	301.956	302.863		294.47	300.075	305.11		296.86	300.737	304.31		294.97	299.334	303.668		295.611	300.886	306.141		3918-10-03 14:08:56		296.621	0.414162	0.414162	297.131	0.242978	0.242978	298.27	1.07677	1.08558	298.776	1.22507	1.23447	297.092	0.900946	0.907374	299.42	1.16673	1.16853
3918-10-03 13:46:49	299.001	300.1	301.16		300.937	301.832	302.73		294.415	300.023	305.063		296.847	300.714	304.3		294.908	299.271	303.603		295.521	300.788	306.028		3918-10-03 14:10:30		296.511	0.414166	0.414166	297.027	0.242984	0.244915	298.187	1.07677	1.08829	298.733	1.22611	1.23446	296.986	0.901207	0.909038	299.388	1.16675	1.16887
3918-10-03 13:48:23	298.953	300.048	301.102		300.844	301.735	302.629		294.474	300.064	304.991		296.753	300.618	304.202		294.861	299.224	303.553		295.433	300.697	305.933		3918-10-03 14:12:04		296.403	0.41417	0.41417	296.92	0.244617	0.245469	298.12	1.07677	1.09049	298.682	1.22733	1.23446	296.882	0.903051	0.909045	299.293	1.16675	1.16989
3918-10-03 13:49:57	298.922	300.014	301.063		300.75	301.639	302.526		294.432	300.03	305.073		296.696	300.558	304.141		294.823	299.183	303.51		295.35	300.611	305.843		3918-10-03 14:13:39		296.3	0.414175	0.414175	296.812	0.245476	0.245476	298.055	1.07677	1.09263	298.642	1.22829	1.23446	296.773	0.905006	0.909053	299.283	1.16675	1.17
3918-10-03 13:51:32	298.979	300.076	301.122		300.674	301.557	302.443		294.512	300.092	305.039		296.686	300.543	304.125		294.825	299.18	303.506		295.252	300.511	305.739		3918-10-03 14:15:13		296.189	0.41418	0.414517	296.694	0.245485	0.245485	297.948	1.07844	1.09442	298.582	1.22971	1.23532	296.659	0.90704	0.909061	299.205	1.16675	1.17085
3918-10-03 13:53:06	299.004	300.086	301.127		300.651	301.528	302.407		294.366	299.945	304.87		296.652	300.506	304.089		294.851	299.206	303.524		295.164	300.418	305.643		3918-10-03 14:16:48		296.077	0.414188	0.416645	296.587	0.245494	0.245494	297.85	1.08161	1.09443	298.523	1.23111	1.23674	296.535	0.909077	0.909077	299.08	1.16675	1.1722
3918-10-03 13:54:41	298.852	299.931	300.983		300.581	301.452	302.324		294.288	299.86	304.796		296.556	300.401	303.991		294.779	299.144	303.468		295.08	300.34	305.566		3918-10-03 14:18:22		295.914	0.415849	0.418139	296.44	0.245517	0.245517	297.54	1.09173	1.09478	298.276	1.23458	1.24284	296.289	0.909197	0.912224	298.518	1.17207	1.17395
3918-10-03 13:56:15	298.791	299.883	300.914		300.441	301.306	302.172		294.235	299.803	304.74		296.536	300.375	303.969		294.648	299.009	303.323		295.132	300.376	305.607		3918-10-03 14:19:56		295.715	0.418302	0.418302	296.23	0.24558	0.24558	296.996	1.09514	1.11265	297.715	1.24187	1.24999	295.872	0.911933	0.917929	297.403	1.18014	1.18193
3918-10-03 13:57:50	299.047	300.122	301.146		300.326	301.185	302.043		294.162	299.766	304.706		296.436	300.271	303.863		294.586	298.949	303.26		294.857	300.093	305.315		3918-10-03 14:21:31		295.511	0.418532	0.418532	295.976	0.246167	0.248211	296.298	1.11335	1.1218	297.044	1.25072	1.26466	295.362	0.918516	0.920299	296.265	1.18659	1.19022
3918-10-03 13:59:24	298.824	299.893	300.914		300.274	301.127	301.979		294.128	299.691	304.62		296.335	300.175	303.753		294.552	298.917	303.266		294.752	299.983	305.203		3918-10-03 14:23:05		295.366	0.41853	0.41853	295.754	0.248238	0.248238	295.785	1.12032	1.13157	296.621	1.25973	1.26604	295.016	0.918547	0.926648	295.833	1.18841	1.19314
3918-10-03 14:00:59	298.668	299.728	300.746		300.128	300.973	301.817		294.109	299.671	304.596		296.279	300.107	303.695		294.461	298.827	303.172		294.725	299.948	305.168		3918-10-03 14:24:39		295.247	0.418653	0.418653	295.627	0.248289	0.248289	295.577	1.12736	1.13194	296.485	1.26332	1.26975	294.849	0.921576	0.92724	295.641	1.19093	1.19356
3918-10-03 14:02:33	298.702	299.766	300.779		300.032	300.869	301.707		294.017	299.622	304.561		296.209	300.032	303.62		294.399	298.767	303.108		294.532	299.754	304.969		3918-10-03 14:26:14		295.156	0.418631	0.419637	295.53	0.248297	0.248297	295.678	1.12401	1.13183	296.543	1.26185	1.26822	294.805	0.922307	0.927177	295.875	1.18824	1.19343
3918-10-03 14:04:07	298.584	299.636	300.645		299.943	300.772	301.603		294.019	299.622	304.571		296.217	300.037	303.628		294.338	298.707	303.044		294.419	299.638	304.847		3918-10-03 14:27:48		295.058	0.418541	0.421377	295.423	0.248287	0.248287	295.621	1.12559	1.13157	296.586	1.26052	1.26686	294.759	0.922926	0.926953	295.955	1.18701	1.19308
3918-10-03 14:05:42	298.535	299.581	300.585		299.882	300.7	301.524		293.979	299.578	304.531		296.111	299.928	303.513		294.285	298.654	302.988		294.305	299.521	304.725		3918-10-03 14:29:23		294.926	0.419843	0.422381	295.277	0.248289	0.248289	295.222	1.13146	1.14292	296.549	1.26115	1.26751	294.636	0.924988	0.926784	295.934	1.18696	1.1928
3918-10-03 14:07:16	298.437	299.479	300.479		299.773	300.587	301.409		293.899	299.496	304.439		296.031	299.846	303.435		294.217	298.597	302.922		294.205	299.415	304.617		3918-10-03 14:30:57		294.802	0.422216	0.422464	295.146	0.248331	0.248331	295.152	1.13168	1.14548	296.473	1.26319	1.26961	294.516	0.92698	0.92698	295.737	1.18939	1.19306
3918-10-03 14:08:51	298.415	299.451	300.446		299.673	300.477	301.289		293.899	299.495	304.479		296.058	299.872	303.466		294.136	298.51	302.831		294.092	299.298	304.497		3918-10-03 14:32:31		294.664	0.422573	0.422573	295.001	0.248384	0.250901	295.004	1.13199	1.15071	296.383	1.26563	1.27214	294.356	0.927242	0.929171	295.506	1.19229	1.19438
3918-10-03 14:10:25	298.344	299.376	300.367		299.634	300.429	301.234		293.946	299.473	304.447		295.834	299.642	303.233		294.089	298.465	302.781		293.941	299.142	304.336		3918-10-03 14:34:06		294.528	0.42264	0.42264	294.835	0.250969	0.250969	294.812	1.13837	1.15106	296.25	1.26621	1.27561	294.185	0.927409	0.932399	295.278	1.19363	1.19702
3918-10-03 14:12:00	298.295	299.321	300.307		299.388	300.186	300.985		293.786	299.323	304.255		295.747	299.552	303.14		294.003	298.378	302.691		293.811	299.008	304.2		3918-10-03 14:35:40		294.387	0.422709	0.422709	294.645	0.251022	0.251022	294.595	1.1457	1.1513	296.049	1.26643	1.28075	293.978	0.927974	0.93591	294.961	1.19426	1.2002
3918-10-03 14:13:34	298.213	299.235	300.216		299.272	300.066	300.857		293.73	299.259	304.202		295.637	299.439	303.032		293.919	298.295	302.603		293.703	298.897	304.087		3918-10-03 14:37:14		294.25	0.422783	0.422783	294.462	0.251077	0.251077	294.363	1.15155	1.15851	295.912	1.26878	1.28217	293.785	0.931603	0.936101	294.713	1.19712	1.20043
3918-10-03 14:15:08	298.202	299.221	300.193		299.144	299.934	300.719		293.731	299.256	304.241		295.587	299.388	302.985		293.857	298.234	302.538		293.616	298.809	303.998		3918-10-03 14:38:49		294.101	0.42287	0.424991	294.274	0.251138	0.251138	294.122	1.15185	1.16674	295.748	1.27301	1.28244	293.587	0.935348	0.936323	294.468	1.19999	1.2021
3918-10-03 14:16:43	298.16	299.171	300.147		299.064	299.839	300.617		293.7	299.221	304.2		295.576	299.385	302.991		293.858	298.237	302.537		293.417	298.603	303.785		3918-10-03 14:40:23		293.96	0.423655	0.426975	294.071	0.251188	0.252318	293.888	1.15559	1.17087	295.564	1.27755	1.28444	293.37	0.936409	0.938224	294.161	1.20079	1.20539
3918-10-03 14:18:17	298.187	299.235	300.263		299.052	299.842	300.645		293.759	299.263	304.251		295.4	299.2	302.78		293.752	298.136	302.432		293.309	298.492	303.672		3918-10-03 14:41:58		293.812	0.426643	0.427131	293.872	0.25388	0.25388	293.672	1.16306	1.17136	295.43	1.28127	1.28826	293.178	0.936792	0.942129	293.881	1.20255	1.2076
3918-10-03 14:19:52	298.102	299.108	300.067		298.874	299.639	300.404		293.855	299.355	304.336		295.324	299.13	302.697		293.641	298.021	302.313		293.218	298.397	303.578		3918-10-03 14:43:32		293.665	0.427157	0.427157	293.659	0.253937	0.253937	293.394	1.17152	1.17785	295.24	1.28309	1.29307	292.965	0.937506	0.945494	293.621	1.20533	1.20767
3918-10-03 14:21:26	297.953	298.952	299.904		298.691	299.449	300.209		293.924	299.424	304.404		295.295	299.11	302.707		293.532	297.912	302.197		292.994	298.164	303.337		3918-10-03 14:45:06		293.522	0.427199	0.427199	293.457	0.253997	0.253997	293.173	1.1717	1.18532	295.089	1.28322	1.29695	292.762	0.941328	0.945616	293.384	1.20779	1.21007
3918-10-03 14:23:01	297.911	298.901	299.858		298.595	299.342	300.109		293.921	299.419	304.425		295.14	298.944	302.537		293.547	297.931	302.211		292.856	298.022	303.193		3918-10-03 14:46:41		293.379	0.427202	0.427202	293.245	0.254052	0.254052	292.898	1.17511	1.19115	294.926	1.28505	1.29919	292.562	0.945019	0.945644	293.151	1.20778	1.21247
3918-10-03 14:24:35	297.776	298.759	299.701		298.432	299.177	299.927		293.815	299.309	304.304		295.06	298.872	302.47		293.36	297.741	302.019		292.801	297.968	303.136		3918-10-03 14:48:15		293.238	0.427288	0.427288	293.048	0.254128	0.255827	292.712	1.18143	1.19144	294.801	1.28837	1.29944	292.378	0.945867	0.947679	292.956	1.2085	1.2143
3918-10-03 14:26:09	297.759	298.713	299.65		298.344	299.076	299.828		293.832	299.325	304.321		295.024	298.845	302.448		293.294	297.677	301.947		292.557	297.712	302.878		3918-10-03 14:49:49		293.096	0.427402	0.429599	292.856	0.256927	0.256927	292.534	1.18758	1.1939	294.679	1.29172	1.29979	292.201	0.946155	0.95137	292.702	1.2115	1.21468
3918-10-03 14:27:44	297.758	298.723	299.651		298.299	299.018	299.754		293.536	299.032	304.017		295.01	298.847	302.458		293.264	297.645	301.914		292.413	297.565	302.726		3918-10-03 14:51:24		292.952	0.428377	0.431494	292.661	0.257008	0.257008	292.322	1.19215	1.20143	294.547	1.29524	1.30264	292.007	0.946398	0.955321	292.452	1.21437	1.21678
3918-10-03 14:29:18	297.802	298.757	299.699		298.284	298.993	299.711		293.419	298.909	303.897		295.002	298.82	302.424		293.26	297.643	301.907		292.271	297.42	302.576		3918-10-03 14:52:58		292.801	0.431322	0.431634	292.465	0.257103	0.257103	292.123	1.19261	1.20864	294.415	1.2989	1.30633	291.815	0.950262	0.955815	292.176	1.21545	1.22045
3918-10-03 14:30:53	297.868	298.809	299.735		298.219	298.921	299.63		293.201	298.686	303.674		294.827	298.642	302.243		293.276	297.668	301.927		292.205	297.353	302.511		3918-10-03 14:54:33		292.647	0.431741	0.431741	292.258	0.257196	0.257196	291.879	1.19703	1.21319	294.232	1.30084	1.31122	291.594	0.954725	0.956098	291.862	1.2174	1.22285
3918-10-03 14:32:27	297.658	298.616	299.532		298.01	298.713	299.43		293.146	298.621	303.61		294.796	298.588	302.194		293.136	297.53	301.785		292.011	297.152	302.304		3918-10-03 14:56:07		292.481	0.432024	0.432024	292.051	0.257338	0.258944	291.567	1.20833	1.21545	293.994	1.30189	1.31789	291.342	0.956815	0.95933	291.443	1.2232	1.22559
3918-10-03 14:34:02	297.667	298.6	299.532		297.954	298.649	299.35		292.979	298.456	303.443		294.782	298.577	302.193		292.977	297.425	301.669		291.89	297.029	302.179		3918-10-03 14:57:41		292.336	0.432197	0.432197	291.876	0.259991	0.260123	291.392	1.2147	1.22178	293.883	1.30514	1.31841	291.164	0.957245	0.963044	291.266	1.22441	1.22801
3918-10-03 14:35:36	297.57	298.503	299.434		297.895	298.582	299.273		292.706	298.253	303.206		294.456	298.262	301.851		293.004	297.446	301.685		291.789	296.919	302.069		3918-10-03 14:59:16		292.188	0.432507	0.43305	291.703	0.260266	0.260266	291.233	1.21564	1.22801	293.723	1.31003	1.31939	290.975	0.95847	0.966836	290.914	1.22637	1.23187
3918-10-03 14:37:11	297.41	298.321	299.219		297.548	298.234	298.934		292.53	298.005	302.983		294.248	298.088	301.665		292.772	297.214	301.44		291.778	296.911	302.071		3918-10-03 15:00:50		292.033	0.432596	0.436162	291.487	0.260365	0.260365	290.922	1.21857	1.23608	293.514	1.31544	1.32338	290.738	0.963044	0.96709	290.608	1.22985	1.23226
3918-10-03 14:38:45	297.136	298.072	298.977		297.289	297.978	298.664		292.331	297.794	302.742		294.214	298.012	301.608		292.584	297.018	301.243		291.382	296.504	301.643		3918-10-03 15:02:24		291.886	0.434912	0.436928	291.286	0.260471	0.260471	290.747	1.22466	1.2365	293.366	1.31945	1.32751	290.548	0.966827	0.967412	290.429	1.23209	1.2347
3918-10-03 14:40:19	297.246	298.156	299.056		297.286	297.958	298.632		292.035	297.573	302.54		294.117	297.933	301.523		292.519	296.951	301.164		291.158	296.272	301.406		3918-10-03 15:03:59		291.729	0.437113	0.437113	291.09	0.260593	0.261444	290.558	1.23136	1.23915	293.237	1.32066	1.33133	290.347	0.967881	0.970529	290.187	1.23318	1.23809
3918-10-03 14:41:54	297.207	298.108	298.997		297.169	297.814	298.485		291.892	297.453	302.453		294.018	297.835	301.422		292.493	296.92	301.131		291.052	296.162	301.296		3918-10-03 15:05:33		291.577	0.437328	0.437328	290.879	0.263279	0.263499	290.263	1.23788	1.25002	293.053	1.32135	1.33668	290.115	0.968437	0.975584	289.854	1.23558	1.24097
3918-10-03 14:43:28	297.12	298.011	298.896		297.033	297.679	298.335		291.953	297.532	302.53		293.686	297.482	301.071		292.325	296.744	300.947		290.955	296.059	301.162		3918-10-03 15:07:08		291.421	0.437366	0.437366	290.651	0.263598	0.263598	290.026	1.2381	1.25834	292.838	1.32554	1.33818	289.892	0.970634	0.977952	289.615	1.2384	1.24113
3918-10-03 14:45:03	296.653	297.538	298.435		296.662	297.295	297.958		291.735	297.285	302.227		293.627	297.422	301.018		291.988	296.394	300.593		290.768	295.868	301.002		3918-10-03 15:08:42		291.287	0.437391	0.437391	290.452	0.263685	0.263685	289.859	1.24296	1.25936	292.739	1.32807	1.33824	289.723	0.973962	0.978034	289.509	1.23964	1.24233
3918-10-03 14:46:37	296.584	297.476	298.357		296.603	297.214	297.858		291.714	297.28	302.246		293.435	297.237	300.81		291.857	296.262	300.447		290.507	295.6	300.723		3918-10-03 15:10:16		291.115	0.437731	0.439665	290.229	0.263869	0.263869	289.553	1.2544	1.26315	292.531	1.33435	1.3428	289.478	0.978898	0.979108	289.114	1.2423	1.24784
3918-10-03 14:48:12	296.445	297.327	298.217		296.322	296.951	297.601		291.434	296.975	301.918		293.166	296.971	300.545		291.711	296.155	300.336		290.347	295.436	300.556		3918-10-03 15:11:51		290.951	0.438937	0.442088	290.006	0.264046	0.26675	289.285	1.26156	1.27318	292.3	1.34034	1.34954	289.234	0.979671	0.984545	288.735	1.24624	1.25015
3918-10-03 14:49:46	296.24	297.129	297.994		296.031	296.668	297.324		291.33	296.884	301.834		293.158	296.912	300.5		291.552	295.988	300.164		290.063	295.139	300.25		3918-10-03 15:13:25		290.791	0.442339	0.442569	289.814	0.267091	0.267091	289.129	1.26302	1.27991	292.149	1.34184	1.35482	289.033	0.980849	0.989569	288.406	1.25147	1.25438
3918-10-03 14:51:20	296.258	297.127	297.994		296.039	296.631	297.255		291.254	296.807	301.762		293.002	296.788	300.36		291.415	295.847	300.016		289.806	294.874	299.979		3918-10-03 15:14:59		290.636	0.44239	0.44239	289.567	0.267149	0.267149	288.745	1.27116	1.28398	291.939	1.34284	1.35802	288.782	0.984586	0.989819	288.211	1.25115	1.25598
3918-10-03 14:52:55	296.089	296.942	297.792		295.793	296.395	297.023		291.14	296.688	301.643		292.923	296.67	300.255		291.259	295.683	299.845		289.741	294.812	299.917		3918-10-03 15:16:34		290.473	0.442865	0.442865	289.376	0.267367	0.267367	288.589	1.2778	1.28732	291.789	1.34801	1.35952	288.584	0.989485	0.990993	287.877	1.25423	1.2601
3918-10-03 14:54:29	296.092	296.938	297.776		295.639	296.231	296.851		290.863	296.377	301.315		292.741	296.537	300.11		291.228	295.653	299.809		289.471	294.53	299.624		3918-10-03 15:18:08		290.324	0.442701	0.442701	289.146	0.267429	0.267429	288.292	1.28515	1.29723	291.602	1.35213	1.36106	288.368	0.990644	0.993097	287.718	1.25545	1.25948
3918-10-03 14:56:04	296.289	297.135	297.96		295.386	295.994	296.603		290.543	296.057	300.993		293.492	297.244	300.871		291.039	295.451	299.599		289.141	294.325	299.417		3918-10-03 15:19:43		290.145	0.443259	0.444765	288.929	0.269213	0.270615	288.029	1.28696	1.30815	291.401	1.35884	1.36811	288.137	0.992027	0.998957	287.288	1.26145	1.26517
3918-10-03 14:57:38	296.01	296.852	297.664		295.325	295.885	296.477		290.459	295.982	300.917		292.753	296.517	300.101		290.872	295.282	299.423		289.124	294.303	299.4		3918-10-03 15:21:17		290	0.443242	0.447622	288.711	0.270717	0.270717	287.793	1.29407	1.30925	291.223	1.36083	1.37273	287.92	0.993575	1.00161	287.105	1.26135	1.26706
3918-10-03 14:59:13	295.781	296.642	297.491		295.13	295.735	296.337		290.275	295.809	300.828		292.498	296.253	299.836		290.786	295.198	299.33		288.87	293.913	298.994		3918-10-03 15:22:51		289.849	0.44622	0.44765	288.518	0.270819	0.270819	287.535	1.30305	1.3135	291.094	1.36092	1.37618	287.722	0.997454	1.00171	286.931	1.26215	1.26825
3918-10-03 15:00:47	295.56	296.395	297.204		295.037	295.581	296.164		290.159	295.678	300.623		292.321	296.072	299.654		290.64	295.05	299.174		288.677	293.715	298.793		3918-10-03 15:24:26		289.682	0.447932	0.447932	288.311	0.271	0.271	287.298	1.31048	1.32245	290.928	1.36368	1.37954	287.497	1.00244	1.00251	286.675	1.26585	1.2692
3918-10-03 15:02:21	295.327	296.163	296.982		294.718	295.285	295.874		289.956	295.472	300.422		292.029	295.764	299.336		290.457	294.859	298.975		288.379	293.538	298.614		3918-10-03 15:26:00		289.5	0.449147	0.449147	288.153	0.271416	0.271416	287.178	1.31415	1.33021	290.76	1.37179	1.38338	287.279	1.00539	1.00966	286.129	1.27349	1.27974
3918-10-03 15:03:56	295.106	295.939	296.76		294.375	294.978	295.561		289.873	295.382	300.326		291.728	295.458	299.035		290.304	294.7	298.809		288.065	293.207	298.273		3918-10-03 15:27:35		289.323	0.449259	0.449259	287.913	0.273436	0.274528	286.744	1.32327	1.33684	290.481	1.3794	1.38923	286.973	1.00627	1.01537	285.715	1.2774	1.28174
3918-10-03 15:05:30	294.888	295.711	296.521		294.127	294.688	295.268		290.003	295.531	300.518		291.679	295.411	298.998		290.048	294.442	298.541		287.894	293.029	298.09		3918-10-03 15:29:09		289.174	0.449294	0.450257	287.722	0.274639	0.274639	286.594	1.32836	1.33962	290.413	1.38119	1.39101	286.798	1.0097	1.01548	285.722	1.2773	1.28174
3918-10-03 15:07:05	294.926	295.737	296.519		294.135	294.657	295.211		289.818	295.346	300.33		291.375	295.123	298.693		290.002	294.394	298.49		287.603	292.732	297.786		3918-10-03 15:30:43		289.009	0.4494	0.453522	287.52	0.274776	0.274776	286.326	1.3375	1.34951	290.21	1.3843	1.39662	286.556	1.01459	1.0158	285.413	1.28144	1.28466
3918-10-03 15:08:39	294.679	295.484	296.268		293.783	294.32	294.88		289.586	295.082	300.057		291.149	294.883	298.451		289.763	294.158	298.246		287.64	292.77	297.776		3918-10-03 15:32:18		288.828	0.452979	0.454021	287.3	0.274984	0.274984	286.012	1.33871	1.36177	290.006	1.38536	1.4029	286.291	1.01665	1.02092	285.067	1.28323	1.28966
3918-10-03 15:10:14	294.407	295.22	296.026		293.502	294.047	294.613		289.481	294.991	299.964		291.03	294.741	298.311		289.588	293.981	298.059		287.327	292.445	297.495		3918-10-03 15:33:52		288.658	0.454404	0.454404	287.091	0.275207	0.276223	285.772	1.34786	1.3635	289.862	1.39003	1.40427	286.035	1.01764	1.02697	284.814	1.28659	1.29171
3918-10-03 15:11:48	294.313	295.095	295.871		293.363	293.879	294.414		289.125	294.621	299.582		290.885	294.601	298.168		289.411	293.774	297.846		286.939	292.043	297.083		3918-10-03 15:35:26		288.486	0.454466	0.454466	286.879	0.277972	0.278369	285.471	1.35865	1.3711	289.679	1.3949	1.40511	285.787	1.022	1.02787	284.578	1.28939	1.29267
3918-10-03 15:13:23	294.227	295.006	295.768		293.133	293.646	294.182		289.064	294.549	299.512		290.814	294.516	298.099		289.287	293.646	297.71		286.731	291.829	296.864		3918-10-03 15:37:01		288.295	0.455243	0.455243	286.676	0.278702	0.278702	285.171	1.36652	1.38397	289.511	1.40157	1.41193	285.497	1.0296	1.0302	284.17	1.29461	1.30012
3918-10-03 15:14:57	294.25	295.025	295.771		293.073	293.566	294.081		288.773	294.269	299.241		290.886	294.588	298.171		289.196	293.553	297.61		286.483	291.565	296.595		3918-10-03 15:38:35		288.112	0.455294	0.457531	286.435	0.278858	0.278858	284.854	1.37181	1.39018	289.311	1.40682	1.4173	285.202	1.03006	1.0364	283.935	1.29548	1.30221
3918-10-03 15:16:31	294.097	294.868	295.63		292.871	293.357	293.864		288.649	294.151	299.111		290.561	294.265	297.83		289.069	293.42	297.491		286.298	291.375	296.402		3918-10-03 15:40:10		287.945	0.456762	0.460115	286.26	0.279074	0.279074	284.651	1.37997	1.39315	289.213	1.40843	1.42108	284.969	1.03173	1.04153	283.704	1.2995	1.30359
3918-10-03 15:18:06	294.029	294.78	295.514		292.716	293.198	293.695		288.444	293.939	298.903		290.432	294.132	297.715		288.925	293.272	297.319		286.237	291.317	296.35		3918-10-03 15:41:44		287.76	0.460226	0.460226	286.03	0.279242	0.281692	284.328	1.39137	1.4051	289	1.40884	1.42698	284.658	1.03834	1.04191	283.412	1.30321	1.30681
3918-10-03 15:19:40	293.908	294.645	295.378		292.563	293.027	293.495		288.252	293.743	298.715		290.101	293.792	297.361		288.749	293.091	297.14		285.93	290.998	296.022		3918-10-03 15:43:18		287.555	0.461115	0.461115	285.806	0.282743	0.282743	283.907	1.39851	1.41979	288.714	1.41901	1.42994	284.302	1.0442	1.0486	282.888	1.30842	1.31489
3918-10-03 15:21:15	293.519	294.269	294.995		292.185	292.661	293.145		288.141	293.623	298.613		289.937	293.626	297.193		288.477	292.811	296.856		285.901	290.951	295.973		3918-10-03 15:44:53		287.38	0.461917	0.461917	285.627	0.283079	0.283079	283.702	1.40819	1.42276	288.555	1.42559	1.43669	284.043	1.04623	1.05583	282.556	1.31513	1.31893
3918-10-03 15:22:49	293.679	294.398	295.106		291.998	292.459	292.934		287.905	293.382	298.359		290.208	293.884	297.463		288.334	292.665	296.727		285.443	290.479	295.48		3918-10-03 15:46:27		287.195	0.462157	0.462864	285.423	0.283272	0.283272	283.388	1.42002	1.43472	288.392	1.43049	1.4417	283.761	1.05163	1.05737	282.301	1.31846	1.32283
3918-10-03 15:24:24	293.385	294.114	294.835		291.821	292.279	292.745		287.743	293.211	298.174		289.656	293.331	296.896		288.047	292.367	296.414		285.214	290.247	295.258		3918-10-03 15:48:01		287.031	0.461777	0.465664	285.193	0.283312	0.283312	283.024	1.4226	1.44649	288.181	1.43214	1.44605	283.475	1.0565	1.05762	282.162	1.31705	1.3231
3918-10-03 15:25:58	292.868	293.608	294.342		291.38	291.839	292.303		287.671	293.142	298.121		289.347	293.013	296.574		287.863	292.178	296.234		284.842	289.864	294.834		3918-10-03 15:49:36		286.839	0.466158	0.467549	285.025	0.283776	0.28639	282.882	1.43067	1.45146	288.024	1.43617	1.45424	283.221	1.05975	1.06583	281.761	1.32439	1.32954
3918-10-03 15:27:32	292.76	293.488	294.211		291.155	291.609	292.07		287.422	292.891	297.859		289.14	292.802	296.367		287.736	292.048	296.094		284.594	289.608	294.569		3918-10-03 15:51:10		286.646	0.46784	0.46784	284.809	0.287171	0.287171	282.537	1.44367	1.45934	287.823	1.44169	1.45584	282.936	1.06179	1.071	281.475	1.32881	1.33275
3918-10-03 15:29:07	292.621	293.342	294.057		290.953	291.405	291.867		287.27	292.728	297.697		289.049	292.711	296.29		287.563	291.869	295.898		284.324	289.322	294.289		3918-10-03 15:52:45		286.46	0.46856	0.46856	284.611	0.287504	0.287504	282.262	1.45519	1.4716	287.65	1.4484	1.46024	282.666	1.06891	1.07286	281.161	1.33299	1.33894
3918-10-03 15:30:41	292.585	293.289	293.972		290.85	291.281	291.713		286.963	292.415	297.381		288.862	292.515	296.09		287.41	291.708	295.739		284.081	289.078	294.03		3918-10-03 15:54:19		286.25	0.469407	0.469407	284.393	0.287887	0.287887	281.901	1.46164	1.48389	287.381	1.45809	1.47025	282.335	1.07506	1.07924	280.705	1.33941	1.34382
3918-10-03 15:32:16	292.428	293.13	293.802		290.637	291.058	291.48		286.874	292.325	297.293		288.606	292.256	295.831		287.247	291.536	295.57		283.93	288.93	293.875		3918-10-03 15:55:53		286.045	0.470235	0.474001	284.174	0.288268	0.288268	281.589	1.4753	1.49222	287.173	1.46364	1.47852	282.03	1.0772	1.08772	280.344	1.3465	1.35082
3918-10-03 15:33:50	292.213	292.909	293.58		290.334	290.757	291.175		286.556	292.006	296.972		288.481	292.129	295.709		287.042	291.324	295.352		283.649	288.641	293.5		3918-10-03 15:57:28		285.868	0.472369	0.474427	283.946	0.289495	0.291525	281.313	1.48365	1.50063	286.981	1.46277	1.48173	281.767	1.08095	1.08733	280.224	1.34501	1.35062
3918-10-03 15:35:25	292.192	292.85	293.5		290.219	290.617	291.014		286.483	291.943	296.856		288.333	291.98	295.564		286.893	291.168	295.208		283.356	288.349	293.281		3918-10-03 15:59:02		285.677	0.475638	0.475638	283.776	0.291984	0.291984	281.179	1.48949	1.50928	286.903	1.46854	1.4855	281.55	1.08839	1.09034	280.011	1.3491	1.3574
3918-10-03 15:36:59	292.074	292.724	293.367		290.05	290.442	290.838		286.464	291.923	296.822		288.059	291.703	295.281		286.613	290.883	294.899		283.106	288.099	293.022		3918-10-03 16:00:36		285.449	0.476977	0.476977	283.554	0.292517	0.292517	280.75	1.50282	1.52073	286.594	1.48103	1.4939	281.19	1.09377	1.10109	279.35	1.36193	1.36635
3918-10-03 15:38:33	291.762	292.423	293.066		289.75	290.143	290.535		286.363	291.816	296.722		287.862	291.49	295.065		286.46	290.723	294.743		283.219	288.179	293.086		3918-10-03 16:02:11		285.241	0.477815	0.477815	283.329	0.292913	0.292913	280.414	1.51732	1.53562	286.329	1.49074	1.50369	280.869	1.09861	1.10719	278.937	1.36601	1.37356
3918-10-03 15:40:08	291.487	292.155	292.794		289.374	289.771	290.166		286.224	291.667	296.576		287.655	291.3	294.869		286.243	290.499	294.528		282.454	287.436	292.27		3918-10-03 16:03:45		285.049	0.477919	0.481623	283.093	0.293113	0.294328	280.11	1.52399	1.54699	286.111	1.49314	1.50983	280.582	1.10479	1.10756	278.699	1.36918	1.37385
3918-10-03 15:41:42	291.645	292.295	292.925		289.375	289.755	290.135		285.99	291.425	296.345		287.257	290.892	294.458		286.078	290.328	294.362		282.328	287.269	292.189		3918-10-03 16:05:20		284.861	0.48066	0.482634	282.875	0.296103	0.296628	279.848	1.52966	1.55127	285.986	1.49367	1.51292	280.334	1.10779	1.11232	278.596	1.37049	1.37502
3918-10-03 15:43:17	291.082	291.729	292.354		288.857	289.227	289.6		286.028	291.413	296.281		287.342	290.972	294.54		285.809	290.05	294.053		281.882	286.814	291.632		3918-10-03 16:06:54		284.668	0.482059	0.482059	282.617	0.296654	0.296654	279.45	1.542	1.56143	285.774	1.49742	1.51116	280.046	1.1065	1.11694	278.467	1.36994	1.37445
3918-10-03 15:44:51	291.034	291.652	292.26		288.734	289.083	289.441		285.935	291.309	296.174		287.346	291.007	294.593		285.652	289.885	293.89		281.572	286.498	291.314		3918-10-03 16:08:28		284.464	0.48273	0.48273	282.401	0.297006	0.297006	279.186	1.55221	1.57334	285.594	1.50425	1.51752	279.755	1.11325	1.11965	278.163	1.37405	1.38044
3918-10-03 15:46:26	290.887	291.53	292.149		288.529	288.9	289.265		285.965	291.332	296.197		286.897	290.504	293.979		285.637	289.87	293.872		281.347	286.273	291.083		3918-10-03 16:10:03		284.243	0.484953	0.484953	282.213	0.297776	0.297776	279.043	1.5595	1.5859	285.461	1.51464	1.52806	279.492	1.12411	1.1267	277.659	1.38593	1.39068
3918-10-03 15:48:00	290.616	291.222	291.815		288.197	288.539	288.882		285.632	290.991	295.857		286.641	290.267	293.829		285.214	289.433	293.426		281.139	286.061	290.873		3918-10-03 16:11:37		284.025	0.484375	0.488735	281.918	0.299688	0.301255	278.448	1.57774	1.73004	285.091	1.5188	1.53598	279.094	1.124	1.13378	277.281	1.38819	1.39348
3918-10-03 15:49:35	290.38	291.025	291.651		287.975	288.333	288.691		285.28	290.689	295.596		286.477	290.119	293.611		285.074	289.284	293.323		280.776	285.695	290.58		3918-10-03 16:13:11		283.793	0.490852	0.491635	281.718	0.302088	0.302088	278.341	1.58919	1.78413	284.921	1.52837	1.54595	278.81	1.13386	1.14175	276.755	1.39959	1.40542
3918-10-03 15:51:09	290.277	290.864	291.438		287.686	288.006	288.33		284.959	290.368	295.252		286.338	289.933	293.381		284.669	288.953	293.058		280.57	285.487	290.363		3918-10-03 16:14:46		283.599	0.490351	0.490351	281.438	0.301943	0.301943	277.776	1.66778	1.86805	284.657	1.53113	1.5452	278.477	1.13777	1.1407	276.687	1.39585	1.40095
3918-10-03 15:52:43	290.089	290.707	291.301		287.447	287.79	288.132		284.602	290.016	294.869		286.099	289.691	293.146		284.627	288.825	292.931		280.184	285.097	289.97		3918-10-03 16:16:20		283.387	0.491834	0.491834	281.238	0.30252	0.30252	277.577	1.74149	1.8149	284.498	1.53984	1.55449	278.201	1.1425	1.15039	276.283	1.40592	1.41112
3918-10-03 15:54:18	291.978	292.551	293.116		287.603	287.906	288.205		284.346	289.767	294.605		286.574	290.247	293.768		284.715	288.957	293.01		279.934	284.844	289.709		3918-10-03 16:17:55		283.191	0.491992	0.493066	281.029	0.30273	0.305591	277.274	1.84669	1.72715	284.355	1.54395	1.55905	277.955	1.14393	1.15514	276.1	1.40634	1.41381
3918-10-03 15:55:52	290.581	291.122	291.656		287.229	287.524	287.815		284.285	289.65	294.502		286.879	290.494	293.996		284.411	288.678	292.761		279.636	284.548	289.323		3918-10-03 16:19:29		282.96	0.494165	0.498236	280.787	0.306856	0.306856	276.788	1.86269	1.65367	284.068	1.55184	1.57185	277.585	1.15534	1.1588	275.549	1.4168	1.42199
3918-10-03 15:57:27	289.954	290.504	291.039		286.845	287.127	287.408		284.206	289.63	294.493		285.788	289.384	292.875		284.032	288.28	292.337		279.521	284.435	289.216		3918-10-03 16:21:03		282.769	0.496708	0.497058	280.532	0.306729	0.306729	276.454	1.74413	1.66202	283.854	1.55225	1.57007	277.297	1.15602	1.16199	275.5	1.41316	1.41831
3918-10-03 15:59:01	289.349	289.937	290.487		286.263	286.586	286.916		284.037	289.439	294.283		285.344	288.923	292.389		283.815	287.985	292.006		278.994	283.939	288.806		3918-10-03 16:22:38		282.563	0.498116	0.498116	280.333	0.307192	0.307192	276.205	1.66308	1.67485	283.673	1.56067	1.57661	277.021	1.15874	1.1706	275.157	1.41933	1.42623
3918-10-03 16:00:36	289.059	289.641	290.191		285.931	286.25	286.566		283.798	289.183	294.026		285.084	288.664	292.163		283.688	287.914	291.942		278.682	283.584	288.342		3918-10-03 16:24:12		282.369	0.498793	0.498793	280.137	0.307546	0.307939	275.987	1.65532	1.68471	283.533	1.56672	1.58265	276.769	1.16536	1.17282	274.986	1.42171	1.4304
3918-10-03 16:02:10	288.649	289.219	289.752		285.482	285.796	286.113		283.543	288.953	293.803		284.636	288.205	291.692		283.217	287.45	291.485		278.411	283.259	288.007		3918-10-03 16:25:46		282.14	0.500123	0.502318	279.938	0.309508	0.311627	275.72	1.66946	1.69396	283.281	1.57807	1.59401	276.451	1.17545	1.17915	274.459	1.43289	1.43854
3918-10-03 16:03:44	288.438	288.983	289.498		285.184	285.462	285.742		283.468	288.875	293.736		284.446	288.018	291.513		282.93	287.161	291.189		278.05	282.937	287.682		3918-10-03 16:27:21		281.946	0.50096	0.504875	279.71	0.311751	0.311751	275.406	1.68011	1.70482	283.133	1.57928	1.59729	276.194	1.17579	1.18404	274.354	1.43321	1.43894
3918-10-03 16:05:19	288.73	289.248	289.757		284.961	285.237	285.512		283.451	288.853	293.716		284.508	288.061	291.514		282.693	286.925	290.953		277.718	282.593	287.331		3918-10-03 16:28:55		281.747	0.505122	0.505122	279.509	0.311991	0.311991	275.137	1.69006	1.71561	282.974	1.58079	1.60176	275.925	1.17807	1.18884	274.137	1.43483	1.44259
3918-10-03 16:06:53	288.53	289.031	289.505		284.89	285.142	285.401		283.463	288.941	293.866		284.231	287.783	291.232		282.594	286.809	290.815		277.347	282.21	286.939		3918-10-03 16:30:30		281.524	0.505126	0.505126	279.254	0.312211	0.312211	274.696	1.70139	1.68268	282.651	1.58975	1.60614	275.577	1.18546	1.18939	273.745	1.43822	1.44441
3918-10-03 16:08:28	287.898	288.427	288.921		284.317	284.598	284.876		283.518	288.941	293.837		283.824	287.387	290.869		282.398	286.607	290.604		277.178	282.035	286.76		3918-10-03 16:32:04		281.312	0.506965	0.506965	279.061	0.312901	0.315174	274.522	1.71384	1.64786	282.509	1.59943	1.61605	275.317	1.1937	1.19968	273.401	1.44904	1.45481
3918-10-03 16:10:02	287.571	288.086	288.592		283.989	284.252	284.516		283.427	288.898	293.829		283.581	287.126	290.59		282.015	286.222	290.221		276.703	281.545	286.256		3918-10-03 16:33:38		281.073	0.507469	0.511061	278.814	0.31698	0.31698	274.094	1.72975	1.55019	282.193	1.60973	1.62663	274.982	1.1955	1.20788	272.927	1.4534	1.46164
3918-10-03 16:11:37	287.506	287.994	288.472		283.77	284.017	284.265		283.171	288.545	293.43		283.552	287.124	290.608		281.801	286.003	289.993		276.344	281.185	285.889		3918-10-03 16:35:13		280.888	0.509461	0.512299	278.598	0.317111	0.317111	274.032	1.72888	1.53489	282.139	1.6089	1.62729	274.795	1.19895	1.20738	272.934	1.45232	1.46065
3918-10-03 16:13:11	287.4	287.892	288.368		283.61	283.862	284.104		282.838	288.273	293.141		283.621	287.139	290.601		281.658	285.852	289.823		275.969	280.807	285.502		3918-10-03 16:36:47		280.656	0.513408	0.513408	278.377	0.317621	0.317621	273.727	1.66096	1.54497	281.918	1.61472	1.63479	274.501	1.20802	1.21261	272.531	1.46114	1.46719
3918-10-03 16:14:45	287.609	288.066	288.514		283.776	284.033	284.284		282.59	288.053	292.957		282.613	286.132	289.576		281.604	285.77	289.713		275.827	280.67	285.373		3918-10-03 16:38:22		280.437	0.51356	0.51356	278.153	0.317863	0.318003	273.543	1.61302	1.61124	281.768	1.61927	1.63662	274.231	1.21073	1.21916	272.403	1.46305	1.46926
3918-10-03 16:16:20	286.718	287.227	287.724		282.747	283.03	283.288		282.378	287.812	292.667		282.455	286.001	289.444		281.42	285.573	289.504		275.956	280.817	285.547		3918-10-03 16:39:56		280.188	0.515491	0.516906	277.926	0.32035	0.322401	273.264	1.54644	1.7177	281.476	1.63356	1.65126	273.904	1.21782	1.22938	271.717	1.4754	1.48193
3918-10-03 16:17:54	286.957	287.4	287.832		282.715	282.968	283.196		282.507	287.966	292.869		282.091	285.661	289.118		281.048	285.196	289.123		274.863	279.643	284.308		3918-10-03 16:41:30		279.979	0.514707	0.519529	277.665	0.322288	0.322288	272.931	1.55525	1.80791	281.263	1.63557	1.65328	273.61	1.22149	1.22653	271.676	1.47152	1.47794
3918-10-03 16:19:29	287.106	287.695	288.263		282.617	282.869	283.072		282.217	287.621	292.513		281.879	285.399	288.837		281.116	285.288	289.255		274.604	279.371	284.036		3918-10-03 16:43:05		279.743	0.520673	0.520748	277.443	0.32284	0.32284	272.71	1.62603	1.81953	281.091	1.64169	1.66201	273.348	1.22956	1.23551	271.373	1.47969	1.48578
3918-10-03 16:21:03	286.502	286.937	287.342		281.993	282.24	282.463		281.895	287.346	292.23		281.798	285.32	288.767		280.455	284.62	288.575		274.313	279.142	283.762		3918-10-03 16:44:39		279.516	0.521251	0.521251	277.209	0.323201	0.323201	272.502	1.6904	1.82905	280.883	1.64655	1.66622	273.077	1.23091	1.24288	271.106	1.48283	1.49067
3918-10-03 16:22:38	285.917	286.354	286.768		281.567	281.802	282.006		281.589	286.942	291.771		281.477	284.995	288.444		280.104	284.233	288.17		274.097	278.861	283.498		3918-10-03 16:46:13		279.245	0.523568	0.523917	276.982	0.324499	0.327936	272.156	1.80223	1.8504	280.641	1.66067	1.67932	272.756	1.24217	1.25054	270.518	1.49673	1.50331
3918-10-03 16:24:12	286.034	286.477	286.894		281.325	281.579	281.806		281.386	286.822	291.737		280.996	284.507	287.931		280.046	284.159	288.185		273.341	278.084	282.696		3918-10-03 16:47:48		278.998	0.522452	0.527676	276.68	0.327888	0.327888	271.893	1.82253	1.85333	280.389	1.66397	1.6827	272.463	1.24582	1.25123	270.431	1.49354	1.50023
3918-10-03 16:25:47	285.546	285.996	286.427		280.917	281.145	281.346		280.857	286.286	291.191		280.922	284.425	287.86		279.702	283.841	287.851		273.376	278.1	282.737		3918-10-03 16:49:22		278.446	0.529489	0.529489	276.316	0.328727	0.328727	271.502	1.84291	1.87407	279.951	1.67733	1.69958	272.043	1.25216	1.26485	269.914	1.50271	1.51215
3918-10-03 16:27:21	285.861	286.261	286.634		280.949	281.238	281.545		280.756	286.193	291.088		280.851	284.361	287.708		279.679	283.749	287.758		272.634	277.387	282.015		3918-10-03 16:50:57		275.136	0.547084	0.549919	273.487	0.344014	0.344014	268.694	1.94323	1.97902	276.841	1.75708	1.77927	269.613	1.29092	1.29765	267.78	1.52572	1.5327
3918-10-03 16:28:55	285.263	285.651	286.008		280.329	280.621	280.907		280.771	286.248	291.147		280.447	283.937	287.335		279.125	283.202	287.195		272.304	277.067	281.631		3918-10-03 16:52:31		271.458	0.573732	0.573732	269.562	0.367084	0.367084	264.902	2.09864	2.14085	273.301	1.86373	1.88955	266.343	1.3502	1.35835	264.19	1.57303	1.58258
3918-10-03 16:30:30	284.931	285.322	285.663		280.086	280.352	280.604		280.487	285.914	290.806		279.954	283.429	286.823		278.968	283.061	287.043		271.978	276.7	281.141		3918-10-03 16:54:05		269.319	0.58852	0.58852	267.336	0.380048	0.380048	263.004	2.18109	2.22811	271.255	1.92976	1.95802	264.406	1.38622	1.39556	262.246	1.60162	1.61029
3918-10-03 16:32:04	284.325	284.72	285.064		279.418	279.687	279.926		280.368	285.794	290.669		279.518	282.997	286.372		278.655	282.712	286.68		271.684	276.398	280.841		3918-10-03 16:55:40		267.698	0.602174	0.602174	265.7	0.392448	0.392448	261.318	2.2438	2.29907	269.698	1.97904	2.00919	262.988	1.40818	1.42477	260.804	1.61858	1.62812
3918-10-03 16:33:39	284.25	284.638	284.979		279.25	279.539	279.796		280.082	285.545	290.412		279.247	282.742	286.145		278.371	282.429	286.387		270.975	275.674	280.251		3918-10-03 16:57:14		266.357	0.609458	0.609458	264.343	0.399608	0.399608	259.952	2.31651	2.37444	268.388	2.02201	2.05402	261.807	1.43134	1.44397	259.624	1.63442	1.64367
3918-10-03 16:35:13	283.539	283.914	284.216		278.681	278.976	279.25		280.182	285.649	290.505		278.896	282.353	285.681		277.899	281.939	285.884		270.54	275.228	279.778		3918-10-03 16:58:48		266.012	0.610979	0.617317	264.062	0.400402	0.404139	259.839	2.33206	2.38422	267.967	2.0409	2.07387	261.839	1.43368	1.44713	259.626	1.63854	1.64784
3918-10-03 16:36:48	283.005	283.382	283.706		278.058	278.351	278.621		279.408	284.746	289.585		278.777	282.259	285.643		277.481	281.524	285.466		270.121	274.783	279.211		3918-10-03 17:00:23		264.915	0.621703	0.626559	262.499	0.414092	0.414092	258.487	2.3999	2.45425	266.595	2.0933	2.12803	260.735	1.45924	1.47063	257.985	1.66498	1.67659
3918-10-03 16:38:22	283.18	283.544	283.825		278.338	278.675	279.005		279.174	284.506	289.335		278.143	281.579	284.928		277.265	281.289	285.217		269.521	274.165	278.715		3918-10-03 17:01:57		264.152	0.628571	0.632083	261.64	0.421489	0.421489	257.645	2.44776	2.50433	265.745	2.12877	2.16516	260.103	1.47534	1.49085	257.129	1.68232	1.69318
3918-10-03 16:39:56	282.901	283.277	283.586		277.611	277.93	278.219		278.937	284.368	289.226		277.761	281.222	284.56		277.008	281.055	285.039		269.288	273.923	278.346		3918-10-03 17:03:32		263.408	0.636015	0.636015	260.827	0.427508	0.428631	256.804	2.48938	2.55006	264.96	2.15703	2.19621	259.434	1.49034	1.50258	256.504	1.69079	1.70146
3918-10-03 16:41:31	282.228	282.581	282.825		276.95	277.278	277.598		278.894	284.313	289.188		277.594	281.065	284.428		276.46	280.469	284.421		268.849	273.476	277.999		3918-10-03 17:05:06		262.69	0.643364	0.643627	260.052	0.429923	0.434412	256.153	2.51849	2.58315	264.208	2.18491	2.22339	258.796	1.50129	1.515	255.905	1.69879	1.7105
3918-10-03 16:43:05	282.675	283.044	283.369		276.759	277.149	277.532		278.737	284.161	289.043		278.355	281.836	285.197		276.326	280.324	284.271		268.175	272.775	277.185		3918-10-03 17:06:40		261.924	0.648768	0.654171	259.357	0.437835	0.437835	255.402	2.5711	2.63264	263.524	2.2219	2.262	258.116	1.5235	1.53984	255.011	1.721	1.73458
3918-10-03 16:44:40	282.331	282.701	283.041		276.681	277.082	277.483		278.33	283.74	288.594		277.352	280.816	284.126		276.065	280.065	284.043		268.022	272.613	277.027		3918-10-03 17:08:15		261.21	0.654721	0.657303	258.659	0.445121	0.445121	254.819	2.60173	2.66987	262.861	2.24895	2.29037	257.438	1.53875	1.55248	254.433	1.73069	1.74223
3918-10-03 16:46:14	281.563	281.909	282.168		275.58	275.968	276.347		278.022	283.414	288.243		276.282	279.727	283.03		275.497	279.473	283.424		267.639	272.223	276.638		3918-10-03 17:09:49		260.523	0.664188	0.664188	258.045	0.446632	0.451654	254.069	2.64383	2.71977	262.198	2.27816	2.32024	256.814	1.55401	1.56901	253.655	1.74715	1.75879
3918-10-03 16:47:49	280.687	281.023	281.224		274.984	275.377	275.762		277.796	283.254	288.107		276.021	279.455	282.757		275.001	278.963	282.902		267.08	271.648	276.061		3918-10-03 17:11:23		259.898	0.665774	0.670848	257.393	0.45367	0.45367	253.426	2.67849	2.74478	261.61	2.29972	2.34305	256.244	1.56657	1.5811	253.372	1.74834	1.7599
3918-10-03 16:49:23	281.074	281.423	281.71		275.068	275.476	275.877		277.41	282.895	287.734		275.793	279.219	282.501		274.799	278.761	282.704		266.179	270.742	275.139		3918-10-03 17:12:58		259.276	0.674087	0.675447	256.848	0.459628	0.461848	253.042	2.70546	2.78592	261.071	2.32825	2.3764	255.711	1.58236	1.59749	252.626	1.76747	1.77939
3918-10-03 16:50:57	279.415	279.754	279.953		272.766	273.131	273.476		268.968	273.962	278.79		273.396	276.724	279.986		273.979	277.925	281.795		266.926	271.551	276.015		3918-10-03 17:14:32		258.651	0.685552	0.685552	256.323	0.463763	0.463763	252.332	2.76273	2.83572	260.488	2.36668	2.41281	255.101	1.60505	1.62329	251.711	1.792	1.80475
3918-10-03 16:52:32	276.666	277.008	277.27		270.975	271.405	271.828		267.148	272.274	276.758		271.013	274.325	277.5		271.576	275.616	279.492		265.543	270.14	274.591		3918-10-03 17:16:07		258.148	0.680833	0.685155	255.718	0.469959	0.469959	251.74	2.77618	2.85222	260.005	2.36631	2.41906	254.661	1.60187	1.61763	251.923	1.77224	1.78493
3918-10-03 16:54:06	273.063	273.468	273.846		268.2	268.742	269.279		263.625	268.791	273.303		267.887	271.222	274.378		268.122	272.019	275.89		263.091	267.633	272.031		3918-10-03 17:17:41		257.553	0.694206	0.694206	255.263	0.472272	0.472272	251.211	2.8245	2.90622	259.407	2.41235	2.46009	254.11	1.62794	1.64604	250.748	1.8072	1.82088
3918-10-03 16:55:41	270.514	271.013	271.488		266.094	266.716	267.33		261.149	266.161	270.72		265.701	269.053	272.204		265.641	269.441	273.314		261.114	265.613	269.955		3918-10-03 17:19:15		257.046	0.69362	0.700271	254.739	0.479695	0.479695	250.738	2.85001	2.93043	259.034	2.42239	2.47702	253.653	1.6351	1.65178	250.645	1.80589	1.81946
3918-10-03 16:57:15	268.63	269.177	269.717		264.417	265.104	265.779		259.04	264.082	268.661		264.11	267.414	270.564		263.707	267.467	271.303		259.462	263.926	268.223		3918-10-03 17:20:50		256.243	0.703236	0.705697	254.064	0.481246	0.486398	250.017	2.89162	2.98507	258.341	2.45904	2.50862	252.95	1.65301	1.67388	249.804	1.82343	1.83688
3918-10-03 16:58:50	267.088	267.677	268.267		263.069	263.804	264.524		257.362	262.417	267.021		262.752	266.075	269.227		262.115	265.877	269.697		258.101	262.536	266.879		3918-10-03 17:22:24		255.824	0.708985	0.713046	253.542	0.489596	0.489596	249.274	2.94611	3.03338	257.716	2.49482	2.54653	252.441	1.67107	1.68896	249.147	1.83939	1.85298
3918-10-03 17:00:24	265.761	266.388	267.025		261.916	262.691	263.449		255.971	261.046	265.545		261.684	264.916	268.072		260.763	264.523	268.333		256.95	261.37	265.681		3918-10-03 17:23:58		255.386	0.714098	0.714098	253.146	0.490499	0.493438	249.304	2.9477	3.03389	257.559	2.50298	2.55501	252.18	1.68018	1.69807	249.081	1.84267	1.85629
3918-10-03 17:01:59	264.572	265.246	265.913		260.9	261.703	262.481		254.748	259.833	264.333		260.662	263.884	267.043		259.573	263.334	267.095		255.936	260.345	264.628		3918-10-03 17:25:33		254.881	0.718027	0.723419	252.661	0.498861	0.498861	248.446	3.00615	3.09036	256.866	2.53581	2.59463	251.617	1.69385	1.71238	248.297	1.85765	1.87192
3918-10-03 17:03:33	263.508	264.214	264.909		259.977	260.808	261.626		253.649	258.745	263.247		259.736	262.951	266.11		258.502	262.271	266.049		255.021	259.417	263.721		3918-10-03 17:27:07		254.417	0.724893	0.724893	252.268	0.499872	0.499872	248.072	3.02642	3.12625	256.587	2.55465	2.60929	251.245	1.70686	1.72583	247.995	1.86513	1.88069
3918-10-03 17:05:07	262.542	263.268	263.99		259.127	259.985	260.817		252.646	257.752	262.261		258.885	262.096	265.261		257.523	261.293	265.059		254.225	258.575	262.807		3918-10-03 17:28:42		253.962	0.724152	0.731504	251.751	0.50747	0.507611	247.334	3.06927	3.16162	255.994	2.57003	2.63565	250.713	1.71311	1.73256	247.623	1.86558	1.88025
3918-10-03 17:06:42	261.637	262.391	263.137		258.337	259.217	260.083		251.72	256.834	261.352		258.095	261.292	264.477		256.619	260.393	264.164		253.455	257.784	261.998		3918-10-03 17:30:16		253.517	0.73793	0.73793	251.466	0.509913	0.509913	247.497	3.08636	3.17502	255.836	2.60238	2.66396	250.422	1.73632	1.75643	247.038	1.89447	1.90995
3918-10-03 17:08:16	260.8	261.572	262.339		257.597	258.497	259.384		250.86	255.979	260.499		257.354	260.545	263.744		255.776	259.546	263.297		252.733	257.039	261.24		3918-10-03 17:31:50		253.042	0.735033	0.742385	250.919	0.512305	0.517572	245.83	3.17198	3.27714	255.098	2.62315	2.68884	249.85	1.74098	1.76152	246.421	1.89477	1.91005
3918-10-03 17:09:51	260.014	260.803	261.59		256.9	257.819	258.724		250.052	255.179	259.698		256.658	259.842	263.054		254.985	258.752	262.485		251.984	256.342	260.584		3918-10-03 17:33:25		252.65	0.743637	0.744123	250.54	0.5184	0.5184	245.643	3.18887	3.28717	254.814	2.64172	2.70523	249.528	1.7514	1.77207	246.278	1.89873	1.91405
3918-10-03 17:11:25	259.267	260.078	260.881		256.237	257.175	258.098		249.289	254.417	258.951		256	259.178	262.348		254.237	258.003	261.732		251.331	255.677	259.91		3918-10-03 17:34:59		252.253	0.74779	0.750609	250.231	0.519944	0.520808	246.292	3.16199	3.26224	254.625	2.66538	2.72496	249.235	1.76811	1.7891	246.017	1.91324	1.92923
3918-10-03 17:13:00	258.557	259.387	260.21		255.606	256.559	257.499		248.517	253.699	258.238		255.371	258.543	261.719		253.528	257.289	261.008		250.793	255.046	259.267		3918-10-03 17:36:33		251.817	0.753907	0.758428	249.802	0.527096	0.529078	245.643	3.20958	3.30958	254.039	2.69303	2.76585	248.735	1.78334	1.80499	245.306	1.93066	1.94655
3918-10-03 17:14:34	257.883	258.729	259.569		255.005	255.974	256.929		247.838	253.016	257.643		254.658	257.938	261.119		252.846	256.612	260.322		250.205	254.445	258.652		3918-10-03 17:38:08		251.462	0.757913	0.757913	249.469	0.529445	0.529445	245.507	3.21703	3.3172	253.907	2.69833	2.76936	248.497	1.78815	1.80996	245.396	1.92648	1.9423
3918-10-03 17:16:08	257.237	258.1	258.958		254.426	255.409	256.379		247.189	252.359	256.981		254.092	257.36	260.542		252.194	255.968	259.655		249.641	253.869	258.063		3918-10-03 17:39:42		251.084	0.757525	0.764301	249.075	0.52996	0.535696	245.114	3.23507	3.34677	253.564	2.71797	2.78005	248.133	1.79686	1.81893	245.167	1.92841	1.94424
3918-10-03 17:17:43	256.618	257.497	258.369		253.87	254.867	255.851		246.565	251.735	256.343		253.545	256.804	259.991		251.569	255.347	259.04		249.1	253.315	257.5		3918-10-03 17:41:17		250.624	0.770564	0.770774	248.719	0.53986	0.53986	244.04	3.32308	3.44337	252.956	2.75777	2.83377	247.633	1.819	1.84192	244.02	1.9614	1.97823
3918-10-03 17:19:17	256.024	256.917	257.804		253.333	254.343	255.34		245.969	251.136	255.733		253.022	256.266	259.42		250.97	254.749	258.436		248.576	252.778	256.962		3918-10-03 17:42:51		250.28	0.768293	0.770684	248.346	0.539725	0.539725	243.317	3.36768	3.48028	252.645	2.77056	2.83558	247.322	1.82119	1.84407	244.037	1.95255	1.96922
3918-10-03 17:20:52	255.45	256.357	257.259		252.815	253.838	254.847		245.379	250.553	255.145		252.512	255.752	258.942		250.391	254.174	257.855		248.07	252.256	256.453		3918-10-03 17:44:25		249.98	0.769544	0.777909	248.082	0.54037	0.546219	244.095	3.31092	3.42829	252.635	2.77314	2.83793	247.123	1.82832	1.85134	244.243	1.95037	1.96694
3918-10-03 17:22:26	254.897	255.816	256.732		252.312	253.346	254.368		244.812	249.997	254.576		252.024	255.249	258.443		249.833	253.62	257.293		247.579	251.752	255.938		3918-10-03 17:46:00		249.574	0.780688	0.780688	247.663	0.550264	0.550264	243.362	3.37663	3.49009	251.938	2.81149	2.8902	246.601	1.84736	1.87114	243.355	1.97387	1.99091
3918-10-03 17:24:01	254.36	255.292	256.222		251.803	252.871	253.904		244.262	249.453	254.03		251.546	254.764	257.962		249.337	253.082	256.749		247.104	251.263	255.445		3918-10-03 17:47:34		249.254	0.782808	0.786009	247.441	0.551228	0.551228	243.555	3.36889	3.48223	252.001	2.81345	2.89453	246.467	1.85584	1.87982	243.411	1.97839	1.99553
3918-10-03 17:25:35	253.836	254.785	255.727		251.328	252.407	253.451		243.73	248.929	253.562		251.085	254.295	257.491		248.82	252.56	256.223		246.64	250.791	254.969		3918-10-03 17:49:08		248.893	0.78521	0.791896	247.059	0.551832	0.558519	243.038	3.39858	3.52409	251.522	2.8451	2.91217	246.078	1.86633	1.89049	242.965	1.98541	2.00273
3918-10-03 17:27:09	253.336	254.294	255.247		250.867	251.957	253.012		243.214	248.415	253.048		250.635	253.84	257.037		248.316	252.059	255.711		246.19	250.333	254.475		3918-10-03 17:50:43		248.508	0.794954	0.794954	246.719	0.561777	0.561777	241.774	3.50105	3.62618	251.01	2.87472	2.95985	245.627	1.88457	1.90977	242.051	2.01068	2.02868
3918-10-03 17:28:44	252.849	253.817	254.781		250.414	251.516	252.582		242.711	247.918	252.545		250.199	253.393	256.592		247.828	251.565	255.215		245.75	249.885	254.014		3918-10-03 17:52:17		248.216	0.793887	0.798132	246.417	0.561952	0.561952	241.663	3.50421	3.62924	250.849	2.88143	2.96172	245.397	1.88802	1.91345	242.112	2.00547	2.02336
3918-10-03 17:30:18	252.373	253.351	254.326		249.978	251.089	252.164		242.223	247.433	252.06		249.774	252.962	256.161		247.353	251.088	254.732		245.322	249.448	253.562		3918-10-03 17:53:52		247.912	0.798366	0.805657	246.162	0.56308	0.566841	242.227	3.47668	3.59952	250.674	2.90209	2.97711	245.166	1.90025	1.92616	241.906	2.01606	2.03433
3918-10-03 17:31:53	251.91	252.898	253.884		249.547	250.67	251.755		241.747	246.959	251.584		249.358	252.534	255.739		246.891	250.622	254.181		244.904	249.02	253.123		3918-10-03 17:55:26		247.594	0.80763	0.80763	245.874	0.568052	0.573017	242.018	3.49291	3.62494	250.441	2.92174	2.99503	244.906	1.91088	1.93749	241.613	2.02673	2.04518
3918-10-03 17:33:27	251.457	252.455	253.452		249.129	250.261	251.355		241.283	246.497	251.124		248.819	252.121	255.327		246.439	250.169	253.728		244.495	248.602	252.694		3918-10-03 17:57:00		247.271	0.806476	0.809589	245.513	0.573267	0.573267	241.424	3.53402	3.66075	249.991	2.93433	3.02452	244.521	1.919	1.94552	241.385	2.02666	2.0451
3918-10-03 17:35:02	251.018	252.025	253.032		248.72	249.861	250.966		240.831	246.052	250.699		248.421	251.713	254.857		246.001	249.726	253.286		244.097	248.192	252.274		3918-10-03 17:58:35		246.985	0.807266	0.81638	245.245	0.57383	0.575121	241.255	3.54847	3.67586	249.774	2.9512	3.03399	244.318	1.9256	1.95214	241.226	2.03019	2.04869
3918-10-03 17:36:36	250.586	251.602	252.619		248.322	249.469	250.579		240.388	245.614	250.26		248.034	251.318	254.46		245.57	249.292	252.856		243.705	247.789	251.863		3918-10-03 18:00:09		246.334	0.821649	0.823452	244.699	0.585222	0.585222	240.31	3.63677	3.77196	249.141	3.00267	3.09238	243.694	1.95524	1.98278	240.15	2.06522	2.08463
3918-10-03 17:38:11	250.166	251.191	252.217		247.929	249.087	250.205		239.958	245.187	249.832		247.651	250.931	254.075		245.325	248.871	252.433		243.322	247.395	251.461		3918-10-03 18:01:44		246.087	0.819592	0.827211	244.41	0.585088	0.585088	240.476	3.6133	3.74703	248.958	3.00318	3.09645	243.464	1.95643	1.98401	240.332	2.0548	2.074
3918-10-03 17:39:45	249.755	250.788	251.825		247.544	248.711	249.839		239.534	244.768	249.416		247.278	250.554	253.695		244.742	248.459	252.023		242.947	247.009	251.069		3918-10-03 18:03:18		245.826	0.823772	0.829374	244.154	0.585542	0.590008	240.049	3.64215	3.78253	248.793	3.01515	3.10275	243.227	1.96321	1.99099	240.19	2.0571	2.07636
3918-10-03 17:41:19	249.354	250.395	251.44		247.169	248.343	249.457		239.123	244.358	249.016		246.914	250.189	253.324		244.341	248.058	251.619		242.579	246.632	250.685		3918-10-03 18:04:52		245.575	0.824906	0.824906	243.829	0.590172	0.594177	239.764	3.64257	3.7799	248.561	3.01579	3.09444	242.974	1.95859	1.98664	240.472	2.0376	2.05647
3918-10-03 17:42:54	248.962	250.013	251.065		246.801	247.985	249.106		238.719	243.96	248.62		246.555	249.83	252.964		243.951	247.663	251.226		242.212	246.266	250.31		3918-10-03 18:06:27		245.188	0.837385	0.842861	243.669	0.598155	0.598155	239.546	3.71392	3.85657	248.157	3.07897	3.17323	242.591	2.00073	2.03017	238.946	2.1051	2.12542
3918-10-03 17:44:28	248.577	249.635	250.696		246.438	247.631	248.761		238.324	243.568	248.235		246.206	249.472	252.607		243.566	247.279	250.841		241.851	245.906	249.944		3918-10-03 18:08:01		244.913	0.835422	0.843267	243.329	0.597523	0.597523	238.114	3.80621	3.95541	247.772	3.08694	3.17864	242.288	1.99924	2.02876	238.868	2.09365	2.11382
3918-10-03 17:46:03	248.202	249.267	250.336		246.086	247.286	248.423		237.939	243.191	247.858		245.863	249.128	252.26		243.192	246.904	250.464		241.497	245.555	249.583		3918-10-03 18:09:35		244.654	0.843097	0.844894	243.09	0.598399	0.605134	238.526	3.77888	3.92714	247.546	3.10918	3.19524	242.059	2.00966	2.03959	238.589	2.10322	2.12383
3918-10-03 17:47:37	247.834	248.906	249.984		245.739	246.948	248.093		237.559	242.814	247.487		245.526	248.786	251.92		242.826	246.534	250.096		241.15	245.212	249.23		3918-10-03 18:11:10		244.418	0.8455	0.845611	242.858	0.603447	0.608603	238.652	3.77027	3.91823	247.395	3.12042	3.20888	241.869	2.01668	2.04716	238.574	2.10464	2.12528
3918-10-03 17:49:12	247.473	248.551	249.637		245.399	246.615	247.767		237.189	242.447	247.127		245.198	248.452	251.585		242.465	246.175	249.76		240.81	244.874	248.884		3918-10-03 18:12:44		244.19	0.84324	0.848799	242.581	0.608393	0.608393	238.374	3.78182	3.92984	247.223	3.11825	3.21305	241.677	2.01646	2.04676	238.697	2.09478	2.11513
3918-10-03 17:50:46	247.121	248.206	249.299		245.067	246.289	247.448		236.826	242.088	246.771		244.876	248.13	251.258		242.114	245.822	249.378		240.476	244.542	248.544		3918-10-03 18:14:19		243.882	0.852091	0.859481	242.401	0.610497	0.610497	238.283	3.81489	3.96537	246.974	3.15059	3.25461	241.412	2.03927	2.07001	237.965	2.12693	2.14914
3918-10-03 17:52:20	246.774	247.867	248.967		244.74	245.97	247.136		236.469	241.735	246.422		244.525	247.808	250.938		241.768	245.473	249.032		240.149	244.217	248.211		3918-10-03 18:15:53		243.642	0.855507	0.857183	242.092	0.610339	0.617225	237.622	3.85413	4.00898	246.63	3.16776	3.25932	241.124	2.04198	2.07255	237.848	2.12228	2.14371
3918-10-03 17:53:55	246.434	247.534	248.64		244.418	245.655	246.828		236.121	241.389	246.045		244.221	247.492	250.621		241.595	245.133	248.69		239.827	243.896	247.884		3918-10-03 18:17:27		243.398	0.859843	0.860616	241.923	0.613848	0.621292	237.867	3.84506	3.99999	246.591	3.17963	3.27203	241.007	2.05167	2.08344	237.648	2.13361	2.15497
3918-10-03 17:55:29	246.101	247.207	248.32		244.104	245.347	246.525		235.777	241.049	245.707		243.923	247.187	250.311		241.26	244.797	248.355		239.511	243.582	247.562		3918-10-03 18:19:02		243.12	0.860264	0.867668	241.624	0.621928	0.621928	237.187	3.90129	4.05857	246.161	3.20451	3.30765	240.658	2.06363	2.0953	237.216	2.14291	2.16384
3918-10-03 17:57:04	245.773	246.886	248.006		243.794	245.045	246.229		235.44	240.714	245.376		243.627	246.885	250.009		240.931	244.467	248.027		239.201	243.274	247.246		3918-10-03 18:20:36		242.922	0.862597	0.871034	241.452	0.622356	0.622356	237.614	3.86768	4.02363	246.183	3.20467	3.30696	240.571	2.06705	2.09885	237.381	2.14039	2.1615
3918-10-03 17:58:38	245.452	246.571	247.696		243.489	244.745	245.938		235.11	240.383	245.053		243.339	246.589	249.708		240.606	244.144	247.67		238.896	242.97	246.936		3918-10-03 18:22:10		242.648	0.866469	0.868406	241.103	0.622168	0.629018	236.72	3.92586	4.08705	245.709	3.22399	3.32285	240.171	2.0722	2.1043	237.124	2.13709	2.15778
3918-10-03 18:00:13	245.136	246.261	247.392		243.19	244.451	245.649		234.785	240.062	244.732		243.056	246.299	249.413		240.135	243.826	247.352		238.596	242.67	246.63		3918-10-03 18:23:45		242.416	0.871086	0.871568	240.947	0.624919	0.63347	236.423	3.9612	4.12444	245.632	3.23904	3.3371	240.043	2.08229	2.11517	236.85	2.15118	2.17228
3918-10-03 18:01:47	244.826	245.957	247.095		242.896	244.163	245.366		234.464	239.743	244.444		242.774	246.013	249.125		239.826	243.514	247.04		238.301	242.376	246.329		3918-10-03 18:25:19		242.163	0.872365	0.878946	240.719	0.633057	0.634234	236.415	3.9665	4.13016	245.429	3.25852	3.35782	239.816	2.09328	2.12647	236.625	2.1586	2.18008
3918-10-03 18:03:21	244.52	245.657	246.801		242.605	243.879	245.089		234.151	239.431	244.132		242.493	245.729	248.841		239.52	243.206	246.732		238.011	242.087	246.034		3918-10-03 18:26:54		241.935	0.876278	0.88527	240.534	0.635261	0.635261	236.595	3.96158	4.12537	245.276	3.27504	3.37885	239.606	2.10533	2.1388	236.369	2.1699	2.19186
3918-10-03 18:04:56	244.22	245.362	246.511		242.32	243.598	244.815		233.842	239.127	243.823		242.218	245.451	248.56		239.222	242.907	246.432		237.725	241.801	245.745		3918-10-03 18:28:28		241.675	0.88194	0.88474	240.233	0.635617	0.638418	236.144	3.9948	4.16001	244.846	3.29564	3.40514	239.296	2.11319	2.14676	236.042	2.17389	2.19733
3918-10-03 18:06:30	243.925	245.073	246.228		242.04	243.323	244.544		233.537	238.825	243.518		241.948	245.179	248.286		238.928	242.612	246.156		237.443	241.52	245.463		3918-10-03 18:30:02		241.437	0.888583	0.888751	240.096	0.636986	0.644339	236.147	4.01072	4.17727	244.82	3.311	3.42039	239.134	2.12736	2.16129	235.806	2.19098	2.21387
3918-10-03 18:08:05	243.634	244.787	245.923		241.763	243.053	244.279		233.238	238.526	243.22		241.679	244.912	248.019		238.637	242.32	245.86		237.126	241.243	245.186		3918-10-03 18:31:37		241.214	0.883555	0.889072	239.768	0.643567	0.64655	234.993	4.08154	4.25861	244.433	3.32187	3.42746	238.868	2.12445	2.1587	235.765	2.17618	2.19876
3918-10-03 18:09:39	243.348	244.506	245.647		241.489	242.785	244.018		232.945	238.233	242.926		241.415	244.645	247.746		238.351	242.033	245.568		236.86	240.971	244.912		3918-10-03 18:33:11		241.014	0.88315	0.89352	239.566	0.646765	0.646765	235.104	4.06948	4.24168	244.332	3.32732	3.43343	238.706	2.12804	2.16239	235.828	2.17308	2.19564
3918-10-03 18:11:14	243.067	244.23	245.375		241.221	242.521	243.758		232.653	237.945	242.638		241.157	244.382	247.482		238.072	241.748	245.287		236.597	240.701	244.642		3918-10-03 18:34:45		240.794	0.891278	0.897089	239.392	0.648037	0.648037	235.428	4.05668	4.22816	244.196	3.34424	3.45681	238.494	2.14236	2.17713	235.555	2.18756	2.21024
3918-10-03 18:12:48	242.788	243.958	245.11		240.957	242.261	243.503		232.366	237.658	242.356		240.902	244.125	247.216		237.794	241.467	245.013		236.339	240.436	244.376		3918-10-03 18:36:20		240.549	0.90029	0.90029	239.221	0.649272	0.652712	235.147	4.09296	4.26658	243.966	3.36605	3.48635	238.273	2.15679	2.19198	235.06	2.2064	2.23023
3918-10-03 18:14:23	242.514	243.688	244.847		240.695	242.007	243.252		232.086	237.378	242.081		240.649	243.87	246.963		237.648	241.193	244.722		236.085	240.175	244.114		3918-10-03 18:37:54		240.322	0.896976	0.900016	238.911	0.651736	0.659628	234.352	4.14377	4.3226	243.511	3.38875	3.50152	237.962	2.15888	2.19585	234.973	2.19827	2.22249
3918-10-03 18:15:57	242.268	243.423	244.587		240.437	241.752	243.006		231.807	237.105	241.807		240.4	243.618	246.633		237.252	240.923	244.447		235.833	239.917	243.855		3918-10-03 18:39:29		240.095	0.903846	0.91246	238.81	0.657251	0.661888	234.617	4.15278	4.33318	243.485	3.41564	3.53054	237.831	2.18127	2.21757	234.426	2.23037	2.25426
3918-10-03 18:17:31	242.003	243.162	244.332		240.183	241.502	242.76		231.532	236.834	241.536		240.157	243.373	246.386		236.988	240.654	244.178		235.583	239.664	243.599		3918-10-03 18:41:03		239.908	0.903474	0.912149	238.594	0.661465	0.661465	234.224	4.17223	4.35305	243.395	3.41241	3.52694	237.692	2.1787	2.21482	234.509	2.2205	2.24413
3918-10-03 18:19:06	241.74	242.905	244.081		239.933	241.256	242.518		231.263	236.566	241.271		239.916	243.13	246.143		236.845	240.389	243.911		235.332	239.414	243.347		3918-10-03 18:42:37		239.685	0.90729	0.910623	238.335	0.661455	0.661455	233.427	4.2332	4.41976	243.048	3.42439	3.54924	237.421	2.18301	2.2191	234.26	2.22036	2.24419
3918-10-03 18:20:40	241.481	242.65	243.832		239.684	241.015	242.28		230.998	236.304	241.01		239.676	242.889	245.902		236.584	240.13	243.647		235.085	239.166	243.099		3918-10-03 18:44:12		239.459	0.912012	0.912012	238.12	0.662237	0.669371	233.213	4.25605	4.44416	242.752	3.45072	3.56997	237.165	2.19414	2.2304	233.914	2.23241	2.25756
3918-10-03 18:22:15	241.226	242.4	243.586		239.44	240.773	242.046		230.733	236.045	240.75		239.44	242.647	245.663		236.328	239.873	243.388		234.86	238.922	242.853		3918-10-03 18:45:46		239.27	0.914499	0.919118	237.985	0.663704	0.674416	233.365	4.25425	4.44237	242.738	3.46046	3.58047	237.07	2.20299	2.24102	233.838	2.24137	2.26612
3918-10-03 18:23:49	240.975	242.154	243.345		239.199	240.536	241.812		230.473	235.788	240.494		239.209	242.412	245.429		236.076	239.618	243.134		234.624	238.677	242.61		3918-10-03 18:47:20		239.036	0.915826	0.926236	237.761	0.671946	0.675208	232.811	4.31061	4.50498	242.388	3.49271	3.6144	236.792	2.2178	2.25538	233.36	2.25468	2.27964
3918-10-03 18:25:24	240.726	241.91	243.107		238.962	240.303	241.582		230.218	235.533	240.243		238.981	242.181	245.269		235.825	239.367	242.884		234.391	238.438	242.37		3918-10-03 18:48:55		238.87	0.918266	0.926377	237.604	0.675247	0.675247	232.596	4.32401	4.51873	242.396	3.48862	3.61	236.695	2.21859	2.25626	233.455	2.24999	2.27487
3918-10-03 18:26:58	240.48	241.668	242.871		238.725	240.073	241.356		229.966	235.284	239.996		238.753	241.954	245.041		235.578	239.119	242.63		234.162	238.203	242.134		3918-10-03 18:50:29		238.575	0.926645	0.927595	237.302	0.676141	0.67735	231.436	4.43104	4.6343	241.754	3.53446	3.66094	236.268	2.23456	2.27298	232.649	2.2723	2.29742
3918-10-03 18:28:32	240.239	241.43	242.637		238.492	239.844	241.133		229.715	235.038	239.699		238.529	241.726	244.743		235.335	238.876	242.332		233.935	237.972	241.901		3918-10-03 18:52:04		238.401	0.927833	0.929364	237.166	0.676444	0.682262	231.714	4.40862	4.61079	241.901	3.52278	3.65165	236.252	2.2352	2.27365	232.868	2.26779	2.29303
3918-10-03 18:30:07	240.001	241.196	242.408		238.263	239.618	240.912		229.468	234.792	239.452		238.284	241.502	244.52		235.095	238.635	242.092		233.711	237.742	241.669		3918-10-03 18:53:38		238.152	0.931368	0.939033	236.988	0.678219	0.689259	231.276	4.46009	4.6676	241.53	3.56522	3.69384	235.973	2.25323	2.29609	232.162	2.29247	2.31762
3918-10-03 18:31:41	239.764	240.965	242.181		238.03	239.395	240.692		229.226	234.549	239.21		238.072	241.282	244.3		234.858	238.397	241.853		233.489	237.516	241.441		3918-10-03 18:55:12		237.975	0.932346	0.943136	236.802	0.684823	0.689694	231.242	4.46379	4.67298	241.389	3.57734	3.7067	235.804	2.26231	2.30224	232.139	2.29353	2.31909
3918-10-03 18:33:16	239.531	240.735	241.941		237.805	239.176	240.476		228.987	234.31	238.971		237.86	241.066	244.148		234.623	238.162	241.618		233.27	237.292	241.216		3918-10-03 18:56:47		237.811	0.933177	0.939978	236.568	0.689153	0.689153	230.858	4.48495	4.69873	241.153	3.58179	3.71349	235.62	2.25999	2.29972	232.227	2.28194	2.30693
3918-10-03 18:34:50	239.301	240.509	241.717		237.583	238.959	240.263		228.748	234.076	238.732		237.65	240.85	243.932		234.391	237.932	241.387		233.055	237.071	240.994		3918-10-03 18:58:21		237.621	0.937776	0.939981	236.373	0.689489	0.689489	230.607	4.50869	4.71913	240.973	3.58979	3.72703	235.415	2.26627	2.30607	232.073	2.28466	2.31122
3918-10-03 18:36:25	239.075	240.286	241.497		237.364	238.742	240.053		228.512	233.842	238.497		237.437	240.637	243.717		234.163	237.7	241.159		232.84	236.851	240.773		3918-10-03 18:59:55		237.438	0.9405	0.941294	236.223	0.6899	0.694068	230.414	4.52616	4.73738	240.87	3.59937	3.733	235.309	2.27061	2.31048	231.952	2.28906	2.31621
3918-10-03 18:37:59	238.85	240.065	241.28		237.149	238.529	239.843		228.281	233.611	238.266		237.225	240.427	243.444		233.938	237.473	240.934		232.629	236.632	240.555		3918-10-03 19:01:30		237.254	0.943709	0.949122	236.102	0.691081	0.699392	230.501	4.53359	4.74573	240.814	3.6154	3.75015	235.165	2.28301	2.32319	231.683	2.30546	2.33109
3918-10-03 18:39:33	238.627	239.847	241.066		236.935	238.319	239.636		228.054	233.384	238.038		237.017	240.222	243.297		233.714	237.25	240.709		232.419	236.417	240.34		3918-10-03 19:03:04		237.032	0.944106	0.955036	235.847	0.696791	0.703454	229.953	4.58108	4.80952	240.387	3.65057	3.78775	234.85	2.29835	2.33946	231.3	2.31385	2.33983
3918-10-03 18:41:08	238.408	239.631	240.854		236.722	238.112	239.432		227.826	233.161	237.811		236.809	240.019	243.092		233.492	237.033	240.488		232.213	236.205	240.127		3918-10-03 19:04:39		236.874	0.944356	0.952974	235.639	0.702943	0.702943	229.573	4.60744	4.82617	240.215	3.65309	3.79028	234.678	2.29631	2.33736	231.365	2.30366	2.32941
3918-10-03 18:42:42	238.191	239.418	240.643		236.513	237.907	239.23		227.601	232.94	237.586		236.603	239.813	242.829		233.275	236.814	240.271		232.009	235.996	239.916		3918-10-03 19:06:13		236.69	0.950891	0.955005	235.49	0.703813	0.703813	229.527	4.62017	4.83981	240.094	3.66701	3.80829	234.54	2.30552	2.34687	231.143	2.3136	2.3402
3918-10-03 18:44:17	237.978	239.207	240.436		236.302	237.702	239.032		227.38	232.717	237.365		236.4	239.611	242.627		233.06	236.598	240.056		231.806	235.789	239.707		3918-10-03 19:07:47		236.5	0.958047	0.958047	235.37	0.704943	0.704943	229.587	4.62908	4.84967	240.028	3.68077	3.8256	234.41	2.31702	2.35874	230.888	2.32933	2.35731
3918-10-03 18:45:51	237.765	238.999	240.231		236.099	237.5	238.833		227.232	232.497	237.147		236.201	239.412	242.428		232.846	236.386	239.842		231.606	235.583	239.501		3918-10-03 19:09:22		236.321	0.95977	0.963665	235.236	0.705695	0.709778	229.488	4.64464	4.8662	239.928	3.6938	3.83747	234.273	2.32545	2.36745	230.647	2.34002	2.36731
3918-10-03 18:47:26	237.555	238.792	240.029		235.896	237.302	238.637		227.017	232.283	236.935		235.997	239.217	242.232		232.635	236.176	239.63		231.408	235.381	239.297		3918-10-03 19:10:56		236.135	0.960389	0.968873	235.039	0.706231	0.717183	229.204	4.67014	4.90269	239.641	3.71903	3.86385	234.048	2.33391	2.38064	230.397	2.34658	2.37416
3918-10-03 18:49:00	237.347	238.587	239.828		235.695	237.105	238.443		226.731	232.072	236.726		235.804	239.025	242.039		232.426	235.967	239.409		231.212	235.18	239.096		3918-10-03 19:12:31		235.943	0.964784	0.975234	234.9	0.710819	0.719727	229.068	4.69499	4.93519	239.5	3.74142	3.88782	233.885	2.34999	2.3953	230.019	2.36291	2.39461
3918-10-03 18:50:35	237.143	238.384	239.629		235.497	236.91	238.252		226.589	231.861	236.519		235.612	238.833	241.846		232.22	235.758	239.203		231.019	234.982	238.826		3918-10-03 19:14:05		235.767	0.969406	0.975583	234.728	0.717116	0.720136	228.837	4.72103	4.95875	239.299	3.75854	3.90596	233.683	2.35901	2.40262	229.822	2.3712	2.3998
3918-10-03 18:52:09	236.941	238.185	239.432		235.301	236.716	238.063		226.38	231.652	236.315		235.42	238.642	241.655		232.018	235.553	238.999		230.827	234.784	238.628		3918-10-03 19:15:39		235.629	0.966638	0.969407	234.468	0.718705	0.718705	228.303	4.74189	4.97841	239.088	3.75054	3.8984	233.52	2.34836	2.39157	230.161	2.342	2.3701
3918-10-03 18:53:43	236.739	237.989	239.238		235.108	236.525	237.875		226.174	231.446	236.114		235.231	238.455	241.466		231.815	235.35	238.794		230.636	234.589	238.432		3918-10-03 19:17:14		235.5	0.970916	0.970916	234.381	0.719312	0.719312	228.541	4.72907	4.95782	239.191	3.74867	3.89503	233.474	2.3534	2.39677	230.25	2.34411	2.37172
3918-10-03 18:55:18	236.54	237.792	239.046		234.916	236.336	237.688		225.97	231.243	235.914		235.044	238.27	241.28		231.614	235.15	238.593		230.448	234.396	238.239		3918-10-03 19:18:48		235.294	0.971582	0.97643	234.155	0.719924	0.727069	228.035	4.77271	5.02251	238.733	3.78359	3.93538	233.152	2.36531	2.41064	229.756	2.35961	2.38777
3918-10-03 18:56:52	236.344	237.599	238.856		234.724	236.15	237.504		225.766	231.043	235.715		234.857	238.087	241.097		231.417	234.952	238.394		230.262	234.206	238.047		3918-10-03 19:20:22		235.12	0.976369	0.985664	234.096	0.721479	0.73072	228.253	4.77747	5.01962	238.794	3.79641	3.94937	233.108	2.37853	2.42589	229.478	2.37926	2.40763
3918-10-03 18:58:27	236.15	237.408	238.666		234.536	235.965	237.322		225.564	230.842	235.519		234.697	237.905	240.914		231.222	234.755	238.198		230.079	234.017	237.857		3918-10-03 19:21:57		234.945	0.98108	0.992082	233.983	0.723271	0.735306	228.296	4.7894	5.0312	238.69	3.81714	3.97173	232.99	2.39083	2.44188	229.177	2.39513	2.42431
3918-10-03 19:00:01	235.958	237.218	238.48		234.349	235.78	237.142		225.366	230.645	235.325		234.519	237.722	240.732		231.029	234.56	238.004		229.896	233.829	237.668		3918-10-03 19:23:31		234.788	0.982421	0.989492	233.781	0.729769	0.734863	227.898	4.81251	5.06299	238.505	3.82201	3.97675	232.824	2.39453	2.44028	229.179	2.38711	2.416
3918-10-03 19:01:36	235.766	237.031	238.295		234.165	235.598	236.964		225.17	230.45	235.134		234.343	237.542	240.552		230.837	234.369	237.81		229.715	233.644	237.482		3918-10-03 19:25:06		234.596	0.990126	0.992441	233.615	0.736061	0.736061	227.656	4.85492	5.09836	238.205	3.85737	4.01471	232.603	2.4097	2.45514	228.695	2.40976	2.43836
3918-10-03 19:03:10	235.577	236.845	238.113		233.983	235.417	236.786		224.976	230.258	234.945		234.169	237.364	240.419		230.646	234.179	237.563		229.535	233.46	237.297		3918-10-03 19:26:40		234.431	0.992784	0.994426	233.433	0.736493	0.736493	227.397	4.88046	5.12801	237.952	3.87647	4.03853	232.402	2.41689	2.46249	228.517	2.41408	2.4427
3918-10-03 19:04:44	235.39	236.661	237.932		233.801	235.24	236.61		224.782	230.068	234.755		233.961	237.189	240.243		230.458	233.991	237.376		229.358	233.28	237.115		3918-10-03 19:28:14		234.295	0.994035	0.999106	233.371	0.73697	0.73697	227.602	4.86764	5.10984	238.12	3.86934	4.02759	232.406	2.41957	2.46526	228.597	2.41559	2.44427
3918-10-03 19:06:19	235.206	236.478	237.752		233.621	235.064	236.436		224.59	229.877	234.568		233.791	237.016	240.069		230.272	233.805	237.191		229.183	233.1	236.934		3918-10-03 19:29:49		234.136	0.990598	0.999623	233.113	0.736377	0.745397	227.067	4.89533	5.15659	237.771	3.88187	4.04404	232.155	2.41882	2.46691	228.565	2.40574	2.4342
3918-10-03 19:07:53	235.024	236.298	237.574		233.443	234.888	236.265		224.401	229.687	234.384		233.623	236.843	239.896		230.089	233.621	237.058		229.009	232.922	236.754		3918-10-03 19:31:23		234.009	0.990161	1.00238	233.013	0.736405	0.748929	227.051	4.89379	5.15547	237.809	3.87646	4.03824	232.085	2.4197	2.47009	228.628	2.40271	2.43114
3918-10-03 19:09:28	234.841	236.12	237.398		233.267	234.714	236.095		224.214	229.501	234.124		233.457	236.671	239.723		229.983	233.439	236.874		228.766	232.745	236.576		3918-10-03 19:32:57		233.815	1.00156	1.0095	232.914	0.741667	0.751707	227.114	4.92128	5.18356	237.591	3.9204	4.08549	231.902	2.44583	2.49703	227.976	2.43657	2.47003
3918-10-03 19:11:02	234.661	235.944	237.224		233.093	234.542	235.926		224.03	229.317	233.939		233.293	236.502	239.519		229.802	233.26	236.646		228.595	232.568	236.4		3918-10-03 19:34:32		233.691	0.998527	1.0033	232.671	0.748618	0.75022	226.57	4.95154	5.20198	237.375	3.91412	4.07824	231.697	2.44045	2.48742	228.28	2.41125	2.43972
3918-10-03 19:12:37	234.483	235.768	237.052		232.915	234.371	235.758		223.845	229.135	233.753		233.131	236.334	239.353		229.623	233.082	236.468		228.425	232.394	236.226		3918-10-03 19:36:06		233.49	1.00984	1.0102	232.577	0.752403	0.752403	226.513	4.98923	5.24408	237.139	3.95811	4.12552	231.502	2.46327	2.51102	227.595	2.44866	2.4789
3918-10-03 19:14:11	234.307	235.594	236.881		232.743	234.203	235.591		223.662	228.955	233.57		232.97	236.168	239.188		229.447	232.905	236.292		228.258	232.223	236.053		3918-10-03 19:37:41		233.378	1.00585	1.00897	232.401	0.751481	0.751481	226.415	4.97713	5.23402	237.143	3.94197	4.10801	231.443	2.45472	2.50219	227.95	2.42578	2.45839
3918-10-03 19:15:45	234.133	235.422	236.711		232.572	234.037	235.426		223.481	228.774	233.39		232.809	236.004	239.026		229.272	232.728	236.117		228.093	232.054	235.881		3918-10-03 19:39:15		233.192	1.01028	1.01811	232.319	0.752976	0.754992	226.355	5.00316	5.26504	237.007	3.96931	4.14044	231.279	2.47113	2.51918	227.536	2.45031	2.48067
3918-10-03 19:17:20	233.96	235.252	236.543		232.404	233.87	235.264		223.302	228.596	233.211		232.65	235.84	238.863		229.1	232.552	235.944		227.928	231.886	235.711		3918-10-03 19:40:49		233.061	1.00618	1.01724	232.075	0.752161	0.762793	225.847	5.02967	5.30032	236.714	3.97723	4.14906	231.08	2.46697	2.52072	227.599	2.43657	2.46655
3918-10-03 19:18:54	233.788	235.084	236.376		232.237	233.705	235.103		223.126	228.421	233.035		232.493	235.677	238.701		228.928	232.38	235.772		227.764	231.72	235.542		3918-10-03 19:42:24		232.93	1.0056	1.01642	231.904	0.755076	0.765011	225.535	5.05494	5.31842	236.569	3.97992	4.15167	230.957	2.46615	2.52108	227.684	2.42754	2.45721
3918-10-03 19:20:29	233.617	234.917	236.212		232.073	233.541	234.943		222.951	228.248	232.858		232.337	235.517	238.53		228.757	232.209	235.601		227.602	231.555	235.4		3918-10-03 19:43:58		232.786	1.01588	1.02323	231.905	0.757095	0.767114	226.192	5.01589	5.28517	236.759	3.98959	4.1626	230.964	2.48258	2.53855	227.422	2.45236	2.48293
3918-10-03 19:22:03	233.449	234.751	236.049		231.908	233.38	234.783		222.775	228.078	232.682		232.184	235.359	238.371		228.588	232.041	235.432		227.442	231.391	235.232		3918-10-03 19:45:32		232.623	1.01596	1.01924	231.631	0.765858	0.766368	225.262	5.09237	5.36707	236.279	4.01421	4.18833	230.662	2.48886	2.5381	227.255	2.44394	2.47457
3918-10-03 19:23:38	233.282	234.586	235.886		231.745	233.22	234.624		222.602	227.907	232.509		232.032	235.202	238.214		228.421	231.872	235.265		227.283	231.229	235.066		3918-10-03 19:47:07		232.502	1.01993	1.02044	231.56	0.766794	0.766794	225.503	5.0753	5.34112	236.368	4.01004	4.18399	230.651	2.49147	2.54079	227.339	2.44464	2.47516
3918-10-03 19:25:12	233.117	234.423	235.725		231.583	233.062	234.468		222.431	227.737	232.338		231.879	235.048	238.059		228.255	231.705	235.1		227.126	231.069	234.901		3918-10-03 19:48:41		232.296	1.02782	1.03336	231.486	0.769274	0.769274	225.478	5.1145	5.38514	236.158	4.05641	4.23394	230.45	2.51736	2.56744	226.559	2.48803	2.51996
3918-10-03 19:26:47	232.953	234.262	235.565		231.423	232.904	234.313		222.262	227.568	232.169		231.728	234.894	237.904		228.092	231.54	234.936		226.97	230.909	234.737		3918-10-03 19:50:16		232.161	1.02839	1.03735	231.343	0.769706	0.771215	225.448	5.12028	5.39141	236.062	4.06619	4.24689	230.305	2.52345	2.57366	226.479	2.49109	2.52301
3918-10-03 19:28:21	232.79	234.102	235.407		231.264	232.747	234.16		222.095	227.401	232.001		231.578	234.739	237.749		227.929	231.376	234.772		226.814	230.749	234.574		3918-10-03 19:51:50		232.089	1.01815	1.02882	231.096	0.766973	0.77729	224.861	5.1222	5.40316	235.94	4.03725	4.21635	230.199	2.50053	2.55244	227.156	2.44128	2.47367
3918-10-03 19:29:55	232.628	233.943	235.251		231.108	232.592	234.009		221.928	227.235	231.833		231.43	234.587	237.596		227.767	231.214	234.61		226.66	230.589	234.402		3918-10-03 19:53:24		231.9	1.02822	1.03874	231.039	0.76941	0.781803	224.986	5.14426	5.43344	235.845	4.07449	4.25672	230.032	2.52528	2.58386	226.502	2.48202	2.51377
3918-10-03 19:31:30	232.468	233.784	235.096		230.952	232.438	233.856		221.761	227.072	231.668		231.284	234.436	237.445		227.606	231.054	234.45		226.507	230.432	234.244		3918-10-03 19:54:59		231.757	1.03012	1.03703	230.857	0.774241	0.782999	224.523	5.19055	5.47122	235.56	4.09138	4.27471	229.836	2.53248	2.58686	226.385	2.47934	2.51091
3918-10-03 19:33:04	232.309	233.628	234.943		230.796	232.286	233.705		221.597	226.909	231.506		231.14	234.288	237.296		227.447	230.894	234.292		226.356	230.275	234.089		3918-10-03 19:56:33		231.632	1.03517	1.03897	230.763	0.77831	0.78377	224.765	5.17043	5.45192	235.554	4.099	4.28299	229.759	2.54221	2.59444	226.367	2.48498	2.51665
3918-10-03 19:34:39	232.153	233.472	234.789		230.642	232.135	233.556		221.434	226.746	231.345		230.997	234.141	237.148		227.29	230.735	234.135		226.206	230.121	233.934		3918-10-03 19:58:07		231.479	1.03808	1.0391	230.592	0.783796	0.783796	224.307	5.21686	5.50309	235.367	4.11075	4.29552	229.59	2.54628	2.59757	226.132	2.48734	2.52155
3918-10-03 19:36:13	231.998	233.319	234.637		230.49	231.986	233.408		221.273	226.585	231.186		230.851	233.995	237.002		227.135	230.577	233.979		226.057	229.968	233.779		3918-10-03 19:59:42		231.362	1.03814	1.04217	230.46	0.784052	0.784052	224.277	5.21893	5.50648	235.273	4.1184	4.30372	229.487	2.54968	2.60104	226.152	2.4867	2.52048
3918-10-03 19:37:48	231.842	233.166	234.487		230.339	231.836	233.262		221.114	226.427	231.029		230.706	233.848	236.855		226.981	230.422	233.823		225.909	229.815	233.536		3918-10-03 20:01:16		231.211	1.0383	1.04617	230.315	0.784353	0.78715	223.994	5.24244	5.54252	235.096	4.13348	4.32267	229.325	2.55528	2.60677	225.984	2.49088	2.52754
3918-10-03 19:39:22	231.688	233.016	234.338		230.19	231.688	233.118		220.956	226.27	230.871		230.563	233.701	236.709		226.826	230.268	233.654		225.762	229.663	233.384		3918-10-03 20:02:51		231.075	1.04236	1.05377	230.255	0.785722	0.790747	224.195	5.24547	5.53889	235.116	4.14711	4.33698	229.257	2.56774	2.62141	225.747	2.51246	2.54463
3918-10-03 19:40:56	231.536	232.865	234.19		230.042	231.541	232.974		220.797	226.116	230.714		230.422	233.557	236.565		226.673	230.116	233.501		225.616	229.514	233.234		3918-10-03 20:04:25		230.924	1.0435	1.05489	230.07	0.785814	0.797618	223.708	5.29183	5.58682	234.758	4.17733	4.37063	229.041	2.57274	2.63388	225.489	2.51551	2.54772
3918-10-03 19:42:31	231.385	232.716	234.044		229.894	231.396	232.83		220.64	225.961	230.559		230.282	233.415	236.422		226.522	229.965	233.349		225.472	229.365	233.085		3918-10-03 20:05:59		230.798	1.05152	1.05979	230.071	0.7873	0.799094	224.213	5.26302	5.55764	234.961	4.17654	4.37263	229.059	2.58428	2.64542	225.379	2.53166	2.56424
3918-10-03 19:44:05	231.235	232.567	233.898		229.746	231.252	232.687		220.485	225.806	230.405		230.142	233.274	236.281		226.372	229.812	233.199		225.329	229.217	232.937		3918-10-03 20:07:34		230.712	1.04769	1.05373	229.849	0.791256	0.800179	223.645	5.29246	5.58699	234.721	4.17501	4.36799	228.87	2.57926	2.63773	225.64	2.50816	2.54018
3918-10-03 19:45:40	231.087	232.421	233.753		229.6	231.11	232.546		220.332	225.653	230.254		230.003	233.135	236.141		226.224	229.662	233.051		225.187	229.071	232.873		3918-10-03 20:09:08		230.547	1.05363	1.05553	229.684	0.798018	0.801041	223.235	5.34633	5.64835	234.4	4.20917	4.40419	228.655	2.59616	2.64985	225.169	2.52332	2.55811
3918-10-03 19:47:14	230.94	232.276	233.61		229.456	230.968	232.406		220.18	225.501	230.103		229.863	232.997	236.003		226.078	229.514	232.902		225.047	228.926	232.735		3918-10-03 20:10:42		230.418	1.05901	1.06186	229.644	0.800599	0.8022	223.381	5.34912	5.64863	234.426	4.22005	4.4161	228.604	2.60659	2.66065	224.99	2.53711	2.57582
3918-10-03 19:48:49	230.793	232.133	233.467		229.313	230.826	232.267		220.03	225.351	229.954		229.669	232.859	235.863		225.931	229.368	232.754		224.906	228.782	232.59		3918-10-03 20:12:17		230.22	1.06852	1.07662	229.601	0.805138	0.805267	223.517	5.37916	5.68369	234.238	4.27298	4.47312	228.419	2.63711	2.69225	224.148	2.58856	2.62637
3918-10-03 19:50:23	230.648	231.99	233.327		229.172	230.685	232.13		219.879	225.202	229.804		229.534	232.721	235.725		225.785	229.222	232.608		224.767	228.64	232.432		3918-10-03 20:13:51		230.173	1.05754	1.06669	229.369	0.802219	0.803374	223.06	5.36897	5.67974	234.226	4.23045	4.42681	228.358	2.61062	2.66488	224.923	2.53501	2.57223
3918-10-03 19:51:58	230.503	231.848	233.187		229.032	230.546	231.994		219.729	225.056	229.656		229.401	232.585	235.588		225.64	229.078	232.463		224.629	228.498	232.288		3918-10-03 20:15:26		230.049	1.06067	1.07304	229.282	0.803368	0.807741	223.134	5.37811	5.68714	234.141	4.24968	4.45113	228.244	2.62236	2.68018	224.685	2.55311	2.58665
3918-10-03 19:53:32	230.361	231.706	233.049		228.891	230.408	231.857		219.58	224.909	229.509		229.268	232.45	235.453		225.497	228.934	232.319		224.492	228.359	232.145		3918-10-03 20:17:00		229.979	1.05546	1.06848	229.12	0.801847	0.812073	222.971	5.36288	5.67382	234.132	4.2274	4.42668	228.192	2.60904	2.66793	225.144	2.52035	2.55559
3918-10-03 19:55:06	230.219	231.566	232.91		228.751	230.271	231.721		219.433	224.762	229.364		229.138	232.317	235.273		225.355	228.789	232.131		224.356	228.221	232.003		3918-10-03 20:18:34		229.766	1.06677	1.07447	228.979	0.804707	0.818606	222.485	5.45019	5.76321	233.672	4.29523	4.50012	227.88	2.63859	2.70122	224.294	2.56159	2.59538
3918-10-03 19:56:41	230.079	231.428	232.773		228.613	230.135	231.587		219.288	224.617	229.22		229.008	232.185	235.186		225.215	228.646	231.99		224.221	228.083	231.861		3918-10-03 20:20:09		229.597	1.07653	1.08002	228.902	0.809315	0.820499	222.54	5.47069	5.78674	233.519	4.32991	4.53755	227.721	2.66304	2.72135	223.807	2.59207	2.62897
3918-10-03 19:58:15	229.939	231.29	232.637		228.476	230.001	231.454		219.144	224.473	229.078		228.878	232.054	235.055		225.076	228.506	231.848		224.088	227.946	231.721		3918-10-03 20:21:43		229.551	1.06945	1.07164	228.764	0.811886	0.818083	222.496	5.43355	5.74453	233.753	4.27605	4.4794	227.807	2.63563	2.69558	224.608	2.5457	2.57907
3918-10-03 19:59:50	229.8	231.154	232.502		228.348	229.866	231.322		219.002	224.331	228.935		228.748	231.922	234.923		224.937	228.368	231.707		223.953	227.809	231.581		3918-10-03 20:23:18		229.423	1.07129	1.07417	228.607	0.817672	0.818256	222.274	5.45765	5.77005	233.491	4.29693	4.50156	227.631	2.64473	2.70054	224.452	2.54785	2.58127
3918-10-03 20:01:24	229.662	231.019	232.368		228.214	229.732	231.192		218.858	224.19	228.793		228.62	231.791	234.792		224.799	228.23	231.567		223.817	227.672	231.443		3918-10-03 20:24:52		229.232	1.07893	1.0868	228.534	0.820796	0.820796	222.091	5.51088	5.83559	233.243	4.34804	4.55827	227.437	2.67098	2.72749	223.637	2.5939	2.62854
3918-10-03 20:02:59	229.525	230.884	232.235		228.081	229.6	231.062		218.716	224.05	228.652		228.493	231.662	234.662		224.661	228.093	231.429		223.683	227.535	231.306		3918-10-03 20:26:26		229.14	1.07571	1.08589	228.375	0.820078	0.821387	221.903	5.51302	5.83734	233.147	4.3432	4.55696	227.328	2.66621	2.72357	223.851	2.57645	2.61378
3918-10-03 20:04:33	229.389	230.749	232.104		227.948	229.468	230.933		218.575	223.911	228.513		228.367	231.534	234.533		224.525	227.957	231.292		223.55	227.401	231.17		3918-10-03 20:28:01		229.026	1.07979	1.09294	228.388	0.82131	0.822146	222.34	5.49029	5.80737	233.398	4.33703	4.54505	227.398	2.67401	2.73058	223.768	2.5914	2.62739
3918-10-03 20:06:07	229.255	230.616	231.973		227.815	229.338	230.804		218.435	223.771	228.375		228.243	231.407	234.405		224.391	227.821	231.156		223.418	227.269	231.035		3918-10-03 20:29:35		228.891	1.07876	1.08977	228.14	0.820573	0.830565	221.646	5.54401	5.87012	232.907	4.36794	4.58633	227.126	2.67345	2.73792	223.622	2.58472	2.61916
3918-10-03 20:07:42	229.121	230.484	231.842		227.683	229.209	230.676		218.297	223.633	228.238		228.119	231.282	234.279		224.257	227.685	231.021		223.287	227.138	230.901		3918-10-03 20:31:09		228.772	1.08165	1.08966	227.999	0.820838	0.835968	221.417	5.57038	5.89792	232.757	4.38406	4.59947	226.994	2.67772	2.74641	223.528	2.58619	2.62064
3918-10-03 20:09:16	228.989	230.353	231.712		227.553	229.081	230.515		218.16	223.497	228.103		227.997	231.156	234.154		224.125	227.551	230.886		223.157	227.008	230.767		3918-10-03 20:32:44		228.667	1.08816	1.09356	228.014	0.821968	0.836632	221.943	5.52634	5.85335	233.014	4.36883	4.59119	227.031	2.68598	2.75426	223.493	2.59782	2.63252
3918-10-03 20:10:51	228.857	230.224	231.584		227.423	228.954	230.389		218.025	223.362	227.968		227.874	231.032	234.03		223.994	227.419	230.752		223.028	226.878	230.634		3918-10-03 20:34:18		228.53	1.08824	1.09053	227.769	0.829724	0.836533	221.231	5.59389	5.92287	232.562	4.40184	4.61872	226.754	2.69454	2.75581	223.377	2.59028	2.62479
3918-10-03 20:12:25	228.725	230.095	231.456		227.295	228.826	230.265		217.888	223.227	227.833		227.751	230.907	233.905		223.862	227.286	230.619		222.899	226.748	230.502		3918-10-03 20:35:53		228.434	1.09002	1.09293	227.713	0.831815	0.836572	221.266	5.58852	5.91712	232.642	4.39401	4.61024	226.768	2.69305	2.75471	223.471	2.58749	2.62196
3918-10-03 20:14:00	228.595	229.967	231.33		227.168	228.7	230.141		217.753	223.094	227.698		227.587	230.783	233.781		223.731	227.156	230.488		222.771	226.62	230.372		3918-10-03 20:37:27		228.319	1.09015	1.09604	227.569	0.836887	0.836887	221.124	5.60262	5.9352	232.482	4.40792	4.62529	226.612	2.70239	2.76044	223.372	2.58977	2.62427
3918-10-03 20:15:34	228.466	229.839	231.205		227.042	228.574	230.019		217.619	222.963	227.565		227.466	230.66	233.628		223.601	227.026	230.357		222.644	226.492	230.242		3918-10-03 20:39:01		228.137	1.09843	1.10919	227.544	0.839545	0.839545	221.211	5.63613	5.97035	232.318	4.45459	4.67694	226.444	2.7294	2.78844	222.628	2.63665	2.67271
3918-10-03 20:17:08	228.338	229.712	231.08		226.916	228.45	229.895		217.486	222.83	227.434		227.346	230.54	233.507		223.473	226.896	230.228		222.518	226.365	230.113		3918-10-03 20:40:36		228.038	1.09471	1.10801	227.351	0.838722	0.841278	220.833	5.65473	5.99602	232.109	4.45747	4.68932	226.307	2.72421	2.78605	222.773	2.62048	2.65796
3918-10-03 20:18:43	228.211	229.586	230.957		226.79	228.327	229.773		217.354	222.699	227.303		227.227	230.419	233.387		223.346	226.767	230.099		222.393	226.24	229.986		3918-10-03 20:42:10		227.987	1.08733	1.10118	227.19	0.836558	0.845094	220.543	5.64928	5.98763	232.139	4.42363	4.65027	226.271	2.70515	2.76726	223.378	2.57957	2.61385
3918-10-03 20:20:17	228.085	229.461	230.833		226.665	228.204	229.651		217.223	222.568	227.174		227.109	230.3	233.269		223.22	226.638	229.972		222.269	226.115	229.858		3918-10-03 20:43:44		227.808	1.1018	1.11115	227.185	0.839675	0.848437	220.779	5.67102	6.01396	232.05	4.47011	4.70599	226.139	2.73501	2.80329	222.553	2.63274	2.66875
3918-10-03 20:21:52	227.959	229.337	230.71		226.541	228.083	229.531		217.094	222.439	227.046		226.992	230.182	233.152		223.095	226.511	229.844		222.146	225.991	229.731		3918-10-03 20:45:19		227.693	1.10289	1.10927	227.017	0.8394	0.854457	220.404	5.70559	6.05005	231.797	4.49257	4.72343	225.949	2.73825	2.80979	222.51	2.62804	2.66397
3918-10-03 20:23:26	227.834	229.215	230.588		226.419	227.963	229.411		216.965	222.31	226.918		226.874	230.066	233.035		222.97	226.386	229.717		222.024	225.867	229.605		3918-10-03 20:46:53		227.56	1.11104	1.11406	227.006	0.840897	0.856357	220.707	5.69306	6.03825	231.901	4.49756	4.73402	225.943	2.75062	2.82259	222.227	2.64775	2.68683
3918-10-03 20:25:01	227.709	229.093	230.467		226.297	227.841	229.293		216.836	222.183	226.789		226.756	229.95	232.918		222.845	226.262	229.591		221.902	225.745	229.48		3918-10-03 20:48:28		227.484	1.10481	1.10756	226.738	0.848396	0.85446	219.943	5.73651	6.08889	231.597	4.49704	4.72593	225.718	2.74437	2.8082	222.603	2.61529	2.65089
3918-10-03 20:26:35	227.586	228.972	230.348		226.167	227.721	229.176		216.708	222.056	226.662		226.64	229.832	232.801		222.721	226.139	229.466		221.78	225.622	229.356		3918-10-03 20:50:02		227.394	1.1088	1.11299	226.728	0.849728	0.855432	220.333	5.71008	6.05456	231.763	4.49375	4.72311	225.751	2.74969	2.81493	222.571	2.62437	2.66018
3918-10-03 20:28:10	227.464	228.851	230.229		226.047	227.602	229.059		216.581	221.929	226.536		226.525	229.715	232.686		222.599	226.017	229.343		221.66	225.5	229.233		3918-10-03 20:51:36		227.217	1.11396	1.12283	226.616	0.855655	0.857279	220.009	5.77004	6.12646	231.405	4.54592	4.77889	225.49	2.7763	2.83805	221.849	2.65841	2.69977
3918-10-03 20:29:44	227.342	228.731	230.111		225.928	227.484	228.943		216.455	221.802	226.412		226.411	229.599	232.571		222.477	225.894	229.22		221.54	225.379	229.111		3918-10-03 20:53:11		227.096	1.11836	1.13044	226.567	0.858778	0.858778	220.221	5.77064	6.12198	231.376	4.56574	4.80155	225.397	2.79086	2.85411	221.605	2.68028	2.71822
3918-10-03 20:31:18	227.222	228.611	229.994		225.808	227.367	228.826		216.33	221.678	226.288		226.298	229.485	232.458		222.356	225.772	229.098		221.421	225.261	228.989		3918-10-03 20:54:45		226.952	1.12268	1.13605	226.481	0.859903	0.859903	220.013	5.80712	6.16795	231.163	4.59638	4.8449	225.262	2.80337	2.87194	221.19	2.69849	2.74088
3918-10-03 20:32:53	227.102	228.493	229.876		225.689	227.251	228.711		216.206	221.554	226.165		226.186	229.371	232.345		222.237	225.651	228.977		221.303	225.143	228.868		3918-10-03 20:56:19		226.909	1.11293	1.12507	226.227	0.856907	0.864458	219.45	5.81764	6.17617	231.078	4.5599	4.80784	225.154	2.77874	2.84974	221.952	2.64323	2.68635
3918-10-03 20:34:27	226.984	228.376	229.76		225.571	227.136	228.596		216.083	221.432	226.044		226.075	229.26	232.233		222.118	225.53	228.856		221.187	225.026	228.747		3918-10-03 20:57:54		226.794	1.12152	1.13076	226.235	0.858677	0.865977	219.9	5.79214	6.15125	231.192	4.57202	4.81647	225.131	2.79396	2.86657	221.647	2.67218	2.70993
3918-10-03 20:36:02	226.888	228.259	229.644		225.455	227.022	228.483		215.961	221.311	225.922		225.964	229.149	232.123		222.001	225.41	228.735		221.07	224.908	228.628		3918-10-03 20:59:28		226.668	1.12349	1.12947	226.085	0.858537	0.871443	219.489	5.83419	6.19516	230.985	4.5853	4.83878	224.994	2.7954	2.87239	221.584	2.66961	2.70732
3918-10-03 20:37:36	226.77	228.144	229.529		225.339	226.907	228.37		215.838	221.19	225.8		225.853	229.038	232.013		221.882	225.293	228.616		220.955	224.791	228.509		3918-10-03 21:01:03		226.592	1.12107	1.12505	225.948	0.859304	0.873473	219.239	5.84099	6.2007	230.959	4.57068	4.82115	224.942	2.78734	2.86204	221.835	2.64741	2.6881
3918-10-03 20:39:11	226.652	228.029	229.415		225.224	226.792	228.258		215.716	221.071	225.679		225.742	228.926	231.902		221.764	225.176	228.497		220.839	224.676	228.391		3918-10-03 21:02:37		226.47	1.12845	1.13181	225.883	0.863152	0.874962	219.39	5.84425	6.20566	230.894	4.59578	4.84583	224.841	2.80506	2.8771	221.508	2.67039	2.70812
3918-10-03 20:40:45	226.536	227.914	229.302		225.111	226.679	228.147		215.595	220.951	225.56		225.632	228.815	231.792		221.648	225.06	228.38		220.727	224.561	228.274		3918-10-03 21:04:11		226.344	1.13061	1.13639	225.744	0.868944	0.875635	219.165	5.87714	6.24083	230.642	4.63136	4.87473	224.637	2.82222	2.88784	221.268	2.67932	2.71931
3918-10-03 20:42:19	226.421	227.8	229.19		224.998	226.566	228.037		215.476	220.831	225.441		225.524	228.705	231.682		221.532	224.944	228.263		220.615	224.447	228.157		3918-10-03 21:05:46		226.179	1.13762	1.14781	225.72	0.872052	0.877919	219.209	5.90703	6.2749	230.501	4.67196	4.91857	224.526	2.8459	2.9106	220.629	2.72182	2.76089
3918-10-03 20:43:54	226.306	227.686	229.079		224.884	226.454	227.927		215.357	220.712	225.323		225.416	228.596	231.582		221.417	224.827	228.148		220.505	224.333	228.042		3918-10-03 21:07:20		226.091	1.13903	1.15153	225.674	0.874274	0.878449	219.27	5.90641	6.27474	230.557	4.6723	4.91914	224.489	2.85069	2.91555	220.59	2.72652	2.76568
3918-10-03 20:45:28	226.192	227.574	228.968		224.77	226.344	227.817		215.239	220.594	225.206		225.309	228.488	231.466		221.303	224.711	228.033		220.395	224.221	227.927		3918-10-03 21:08:54		226.008	1.13058	1.14513	225.368	0.87631	0.878956	218.449	5.95868	6.33468	230.116	4.67704	4.93863	224.229	2.83765	2.90969	220.851	2.69134	2.7343
3918-10-03 20:47:03	226.08	227.462	228.857		224.658	226.234	227.707		215.122	220.478	225.091		225.203	228.381	231.364		221.19	224.597	227.918		220.286	224.108	227.812		3918-10-03 21:10:29		225.949	1.1355	1.14899	225.45	0.877289	0.877289	219.134	5.89702	6.26299	230.556	4.65198	4.89694	224.407	2.84052	2.90658	221.003	2.69451	2.74098
3918-10-03 20:48:37	225.967	227.351	228.746		224.547	226.125	227.599		215.007	220.363	225.099		225.098	228.274	231.254		221.078	224.484	227.803		220.178	223.997	227.698		3918-10-03 21:12:03		225.74	1.14961	1.15782	225.33	0.880331	0.884514	218.779	5.98245	6.36408	230.035	4.73351	5.00519	224.074	2.87497	2.95433	219.968	2.75215	2.79974
3918-10-03 20:50:12	225.855	227.24	228.637		224.436	226.017	227.527		214.89	220.248	224.984		224.994	228.168	231.149		220.967	224.372	227.689		220.07	223.886	227.584		3918-10-03 21:13:38		225.705	1.14276	1.14996	225.185	0.878089	0.887749	218.509	5.97375	6.35214	230.059	4.69947	4.9661	224.038	2.85575	2.93533	220.537	2.71544	2.75432
3918-10-03 20:51:46	225.743	227.131	228.528		224.327	225.908	227.42		214.774	220.134	224.867		224.888	228.063	231.045		220.854	224.261	227.576		219.963	223.775	227.472		3918-10-03 21:15:12		225.608	1.1449	1.1496	225.095	0.878127	0.891166	218.496	5.97282	6.35099	230.066	4.69698	4.96305	223.983	2.85707	2.93743	220.571	2.71327	2.75211
3918-10-03 20:53:20	225.632	227.022	228.421		224.218	225.799	227.314		214.658	220.02	224.752		224.783	227.958	230.941		220.743	224.15	227.464		219.856	223.666	227.36		3918-10-03 21:16:46		225.484	1.14822	1.15213	224.938	0.880775	0.895131	218.059	6.02522	6.41239	229.768	4.73338	4.99477	223.739	2.87419	2.94652	220.333	2.71899	2.75888
3918-10-03 20:54:55	225.522	226.914	228.314		224.11	225.692	227.209		214.544	219.905	224.638		224.679	227.853	230.833		220.633	224.04	227.353		219.75	223.557	227.249		3918-10-03 21:18:21		225.45	1.1451	1.14892	224.868	0.882196	0.893938	218.352	5.96893	6.34546	230.01	4.68554	4.95264	223.827	2.85744	2.93208	220.916	2.68764	2.73198
3918-10-03 20:56:29	225.413	226.805	228.207		224.003	225.585	227.104		214.431	219.79	224.524		224.576	227.748	230.728		220.644	223.93	227.242		219.644	223.449	227.139		3918-10-03 21:19:55		225.214	1.15862	1.16823	224.844	0.887234	0.898155	218.179	6.05537	6.44322	229.628	4.78643	5.04693	223.531	2.91063	2.97777	219.574	2.76997	2.80988
3918-10-03 20:58:04	225.305	226.697	228.102		223.895	225.479	227.001		214.319	219.678	224.412		224.474	227.645	230.624		220.535	223.82	227.133		219.539	223.341	227.03		3918-10-03 21:21:29		225.145	1.15476	1.16611	224.706	0.891417	0.897153	217.919	6.06717	6.4603	229.557	4.77757	5.03604	223.475	2.90225	2.9694	219.853	2.74691	2.79163
3918-10-03 20:59:38	225.197	226.591	227.997		223.788	225.374	226.896		214.207	219.566	224.3		224.373	227.543	230.52		220.427	223.711	227.024		219.435	223.234	226.92		3918-10-03 21:23:04		225.08	1.15503	1.1681	224.652	0.893586	0.897336	218.302	6.02119	6.40398	229.717	4.75962	5.0215	223.511	2.90146	2.96827	220.006	2.74059	2.78838
3918-10-03 21:01:13	225.09	226.485	227.892		223.681	225.27	226.792		214.097	219.455	224.189		224.272	227.441	230.387		220.32	223.602	226.858		219.331	223.128	226.811		3918-10-03 21:24:38		224.936	1.15687	1.17039	224.48	0.897715	0.897715	217.583	6.1086	6.50426	229.315	4.80033	5.07019	223.232	2.91176	2.98801	219.625	2.75805	2.79779
3918-10-03 21:02:47	224.984	226.379	227.787		223.576	225.166	226.689		213.987	219.346	224.079		224.172	227.341	230.286		220.213	223.494	226.749		219.229	223.023	226.703		3918-10-03 21:26:13		224.85	1.15779	1.16907	224.368	0.897496	0.900615	217.409	6.12201	6.51796	229.216	4.8036	5.07816	223.149	2.91109	2.9902	219.742	2.74874	2.79089
3918-10-03 21:04:22	224.877	226.275	227.683		223.471	225.063	226.55		213.876	219.238	223.97		224.073	227.241	230.186		220.108	223.387	226.641		219.127	222.917	226.595		3918-10-03 21:27:47		224.792	1.15743	1.16718	224.288	0.897038	0.903242	217.633	6.08506	6.47813	229.324	4.78588	5.05365	223.164	2.90546	2.98375	219.996	2.73157	2.77911
3918-10-03 21:05:56	224.771	226.171	227.58		223.366	224.961	226.448		213.765	219.13	223.86		223.974	227.142	230.087		220.003	223.281	226.534		219.025	222.812	226.488		3918-10-03 21:29:21		224.661	1.16505	1.17144	224.242	0.898466	0.906471	217.629	6.10704	6.50288	229.256	4.80874	5.08216	223.074	2.91948	3.00169	219.579	2.76135	2.80107
3918-10-03 21:07:30	224.666	226.068	227.478		223.263	224.857	226.347		213.656	219.022	223.75		223.875	227.043	229.988		219.897	223.176	226.428		218.924	222.708	226.382		3918-10-03 21:30:56		224.611	1.16154	1.16658	224.095	0.897191	0.910851	217.477	6.09954	6.49318	229.207	4.79323	5.06695	223.004	2.90923	2.99336	219.971	2.7305	2.7774
3918-10-03 21:09:05	224.561	225.965	227.376		223.161	224.755	226.247		213.548	218.914	223.641		223.776	226.944	229.889		219.792	223.071	226.323		218.823	222.604	226.277		3918-10-03 21:32:30		224.392	1.17888	1.18411	224.073	0.901152	0.915758	217.299	6.1838	6.5867	228.85	4.88073	5.16619	222.761	2.95764	3.03602	218.707	2.80868	2.8525
3918-10-03 21:10:39	224.458	225.862	227.275		223.059	224.653	226.148		213.44	218.806	223.534		223.678	226.844	229.79		219.687	222.968	226.218		218.722	222.5	226.172		3918-10-03 21:34:05		224.307	1.1797	1.18722	223.973	0.902636	0.919049	217.211	6.19807	6.60567	228.746	4.89752	5.17967	222.641	2.96793	3.04262	218.657	2.81301	2.85586
3918-10-03 21:12:14	224.355	225.759	227.175		222.957	224.552	226.049		213.334	218.699	223.427		223.58	226.745	229.692		219.584	222.864	226.114		218.622	222.398	226.068		3918-10-03 21:35:39		224.286	1.17157	1.17954	223.826	0.905887	0.916661	217.146	6.16331	6.56777	228.85	4.85063	5.1325	222.657	2.94551	3.01957	219.381	2.76522	2.80547
3918-10-03 21:13:48	224.252	225.658	227.075		222.855	224.452	225.95		213.228	218.593	223.321		223.484	226.648	229.594		219.481	222.761	226.011		218.523	222.296	225.964		3918-10-03 21:37:13		224.134	1.177	1.18907	223.78	0.909422	0.918501	216.99	6.20972	6.62522	228.636	4.90032	5.17721	222.507	2.96949	3.04027	218.773	2.79956	2.84455
3918-10-03 21:15:23	224.151	225.557	226.976		222.753	224.353	225.851		213.123	218.488	223.215		223.388	226.552	229.498		219.379	222.659	225.907		218.425	222.194	225.86		3918-10-03 21:38:48		224.074	1.16978	1.18334	223.579	0.915094	0.916525	216.475	6.23632	6.64673	228.415	4.89393	5.17352	222.363	2.9554	3.03062	219.157	2.76485	2.81019
3918-10-03 21:16:57	224.05	225.457	226.876		222.653	224.254	225.753		213.018	218.383	223.111		223.293	226.457	229.402		219.278	222.557	225.803		218.327	222.093	225.757		3918-10-03 21:40:22		224.021	1.17129	1.18629	223.594	0.914978	0.916965	216.983	6.18034	6.59107	228.757	4.86057	5.13891	222.483	2.95487	3.02574	219.393	2.76334	2.80327
3918-10-03 21:18:31	223.949	225.357	226.777		222.553	224.156	225.655		212.913	218.279	223.007		223.198	226.361	229.306		219.177	222.456	225.701		218.229	221.993	225.655		3918-10-03 21:41:56		223.872	1.17775	1.19	223.462	0.918234	0.918234	216.575	6.24786	6.66054	228.397	4.91388	5.1967	222.264	2.97071	3.05035	218.82	2.78926	2.83496
3918-10-03 21:20:06	223.848	225.258	226.679		222.453	224.059	225.558		212.808	218.176	222.902		223.105	226.266	229.212		219.077	222.356	225.599		218.133	221.893	225.553		3918-10-03 21:43:31		223.784	1.18031	1.19026	223.382	0.918452	0.921396	216.588	6.24717	6.65986	228.399	4.91431	5.19706	222.203	2.97336	3.05536	218.792	2.791	2.83613
3918-10-03 21:21:40	223.748	225.16	226.581		222.355	223.961	225.462		212.704	218.074	222.798		223.012	226.171	229.118		218.978	222.256	225.498		218.037	221.794	225.452		3918-10-03 21:45:05		223.651	1.18539	1.19186	223.24	0.919234	0.927642	216.286	6.29078	6.70928	228.076	4.94953	5.25115	222.001	2.98454	3.07447	218.486	2.8066	2.8479
3918-10-03 21:23:15	223.649	225.063	226.485		222.257	223.863	225.366		212.601	217.972	222.695		222.952	226.077	229.025		218.878	222.157	225.397		217.941	221.695	225.351		3918-10-03 21:46:40		223.577	1.18798	1.19304	223.224	0.919457	0.928514	216.416	6.27825	6.69352	228.194	4.94122	5.23652	222.001	2.98605	3.07609	218.569	2.80622	2.84748
3918-10-03 21:24:49	223.55	224.965	226.388		222.16	223.766	225.271		212.499	217.869	222.592		222.858	225.984	228.931		218.778	222.058	225.297		217.845	221.596	225.252		3918-10-03 21:48:14		223.418	1.20013	1.20548	223.16	0.922186	0.933723	216.424	6.31901	6.73951	227.951	4.99779	5.30611	221.812	3.02023	3.10518	217.769	2.85282	2.90132
3918-10-03 21:26:24	223.452	224.868	226.293		222.063	223.67	225.177		212.397	217.767	222.49		222.764	225.889	228.837		218.679	221.96	225.198		217.75	221.498	225.152		3918-10-03 21:49:48		223.393	1.1927	1.19815	223.003	0.919936	0.937461	216.074	6.31903	6.7485	227.917	4.9697	5.27297	221.787	3.00123	3.08422	218.375	2.81082	2.85352
3918-10-03 21:27:58	223.354	224.771	226.198		221.967	223.574	225.083		212.296	217.666	222.389		222.638	225.796	228.744		218.581	221.86	225.1		217.655	221.4	225.054		3918-10-03 21:51:23		223.282	1.19284	1.20124	222.914	0.923367	0.937772	215.899	6.34383	6.77392	227.768	4.98969	5.28775	221.671	3.00956	3.08868	218.26	2.81357	2.85922
3918-10-03 21:29:32	223.257	224.675	226.103		221.87	223.479	224.99		212.196	217.565	222.289		222.547	225.703	228.652		218.484	221.762	225.002		217.561	221.304	224.957		3918-10-03 21:52:57		223.227	1.19147	1.20132	222.818	0.926701	0.937504	215.941	6.32967	6.75994	227.841	4.97413	5.27403	221.671	3.00575	3.08471	218.442	2.80521	2.8465
3918-10-03 21:31:07	223.161	224.579	226.009		221.774	223.385	224.896		212.096	217.465	222.189		222.456	225.611	228.56		218.387	221.664	224.904		217.468	221.207	224.859		3918-10-03 21:54:31		223.138	1.19245	1.20469	222.762	0.929228	0.937915	216.048	6.3193	6.74965	227.85	4.97652	5.27717	221.595	3.01351	3.09005	218.387	2.80903	2.85136
3918-10-03 21:32:41	223.065	224.484	225.915		221.678	223.291	224.802		211.998	217.366	222.09		222.365	225.519	228.469		218.292	221.567	224.806		217.375	221.112	224.762		3918-10-03 21:56:06		222.97	1.1979	1.21309	222.645	0.935332	0.939655	215.578	6.40603	6.83805	227.418	5.04995	5.35197	221.344	3.03842	3.11964	217.713	2.84411	2.89109
3918-10-03 21:34:16	222.97	224.39	225.821		221.583	223.198	224.709		211.898	217.268	221.992		222.276	225.429	228.378		218.196	221.47	224.708		217.282	221.018	224.666		3918-10-03 21:57:40		222.935	1.19422	1.20843	222.507	0.938415	0.938415	215.52	6.38812	6.81738	227.412	5.03107	5.33106	221.3	3.02772	3.1099	218.14	2.81441	2.86308
3918-10-03 21:35:50	222.874	224.296	225.728		221.489	223.105	224.617		211.798	217.17	221.892		222.187	225.34	228.289		218.102	221.375	224.612		217.191	220.924	224.571		3918-10-03 21:59:15		222.815	1.20608	1.21726	222.596	0.938577	0.94108	216.088	6.35876	6.79373	227.614	5.04237	5.34149	221.34	3.04909	3.13104	217.654	2.85798	2.90416
3918-10-03 21:37:25	222.779	224.203	225.636		221.396	223.014	224.526		211.7	217.073	221.793		222.098	225.25	228.166		218.008	221.28	224.516		217.1	220.83	224.476		3918-10-03 22:00:49		222.727	1.20505	1.21385	222.412	0.940322	0.942611	215.597	6.40632	6.83854	227.32	5.061	5.36871	221.133	3.04767	3.13685	217.685	2.84676	2.89323
3918-10-03 21:38:59	222.685	224.111	225.544		221.303	222.921	224.435		211.602	216.977	221.695		222.011	225.161	228.078		217.913	221.186	224.42		217.009	220.736	224.381		3918-10-03 22:02:23		222.657	1.20234	1.20923	222.272	0.939084	0.946871	215.24	6.42407	6.86299	227.172	5.0551	5.36864	221.006	3.0401	3.13333	217.928	2.82245	2.87332
3918-10-03 21:40:34	222.591	224.019	225.452		221.21	222.829	224.344		211.505	216.879	221.598		221.95	225.073	227.99		217.818	221.092	224.326		216.918	220.642	224.287		3918-10-03 22:03:58		222.49	1.21603	1.22184	222.24	0.942189	0.951291	215.068	6.49357	6.94825	226.899	5.1228	5.44692	220.829	3.07694	3.16605	217.04	2.87773	2.93297
3918-10-03 21:42:08	222.498	223.926	225.361		221.119	222.737	224.255		211.408	216.783	221.501		221.861	224.985	227.901		217.724	221	224.232		216.827	220.55	224.194		3918-10-03 22:05:32		222.423	1.21843	1.22427	222.162	0.942549	0.954712	215.34	6.4641	6.90588	226.964	5.11628	5.44303	220.801	3.08045	3.1687	217.127	2.87717	2.93027
3918-10-03 21:43:42	222.406	223.834	225.271		221.028	222.646	224.166		211.313	216.687	221.405		221.772	224.896	227.812		217.631	220.907	224.138		216.737	220.458	224.101		3918-10-03 22:07:06		222.39	1.21378	1.21957	222.109	0.940826	0.95505	215.414	6.4258	6.85955	227.181	5.07186	5.38704	220.888	3.05956	3.14991	217.674	2.84604	2.89224
3918-10-03 21:45:17	222.314	223.743	225.181		220.936	222.555	224.077		211.217	216.592	221.309		221.685	224.808	227.724		217.538	220.813	224.045		216.648	220.365	224.009		3918-10-03 22:08:41		222.288	1.21407	1.2226	221.956	0.942905	0.959723	215.091	6.46539	6.91517	226.878	5.10576	5.42672	220.702	3.07349	3.15766	217.423	2.85486	2.89999
3918-10-03 21:46:51	222.222	223.652	225.092		220.844	222.465	223.989		211.123	216.497	221.215		221.597	224.721	227.637		217.446	220.72	223.952		216.559	220.273	223.916		3918-10-03 22:10:15		222.205	1.2142	1.22494	221.87	0.94642	0.959929	214.936	6.48645	6.93878	226.82	5.11374	5.43264	220.607	3.08036	3.1614	217.395	2.85563	2.90146
3918-10-03 21:48:26	222.131	223.562	225.004		220.753	222.376	223.9		211.029	216.403	221.121		221.511	224.634	227.55		217.354	220.627	223.859		216.47	220.183	223.824		3918-10-03 22:11:50		222.093	1.21937	1.23315	221.888	0.947337	0.961576	215.232	6.47541	6.92225	226.917	5.12137	5.44629	220.609	3.09354	3.17534	217.118	2.87657	2.92988
3918-10-03 21:50:00	222.041	223.472	224.914		220.663	222.288	223.811		210.935	216.309	221.027		221.425	224.547	227.464		217.263	220.536	223.767		216.382	220.093	223.732		3918-10-03 22:13:24		221.99	1.21699	1.23298	221.684	0.954748	0.9611	214.536	6.55376	7.00323	226.47	5.17037	5.49078	220.354	3.10129	3.18622	216.961	2.87363	2.9287
3918-10-03 21:51:35	221.951	223.383	224.826		220.573	222.199	223.723		210.84	216.217	220.933		221.315	224.462	227.379		217.173	220.445	223.675		216.295	220.003	223.641		3918-10-03 22:14:58		221.938	1.21574	1.23032	221.606	0.957047	0.960364	214.576	6.53437	6.98172	226.527	5.15154	5.46948	220.357	3.09398	3.17838	217.257	2.85791	2.90717
3918-10-03 21:53:09	221.86	223.294	224.738		220.484	222.112	223.636		210.747	216.125	220.839		221.228	224.377	227.294		217.083	220.355	223.584		216.208	219.913	223.551		3918-10-03 22:16:33		221.779	1.22961	1.24011	221.605	0.960206	0.963555	214.699	6.57108	7.02407	226.389	5.20916	5.53519	220.205	3.12507	3.21678	216.425	2.91603	2.96309
3918-10-03 21:54:43	221.771	223.206	224.65		220.396	222.025	223.549		210.653	216.033	220.746		221.145	224.293	227.209		216.994	220.265	223.493		216.122	219.824	223.461		3918-10-03 22:18:07		221.729	1.22591	1.23504	221.43	0.962236	0.96425	214.323	6.58847	7.0484	226.227	5.20273	5.53523	220.079	3.11622	3.21209	216.673	2.89245	2.9409
3918-10-03 21:56:18	221.681	223.119	224.563		220.308	221.937	223.463		210.561	215.941	220.653		221.062	224.209	227.149		216.903	220.176	223.403		216.036	219.736	223.371		3918-10-03 22:19:41		221.664	1.22839	1.23581	221.444	0.962438	0.9639	214.586	6.56087	7.01166	226.467	5.18077	5.50271	220.156	3.11522	3.20822	216.796	2.88845	2.93987
3918-10-03 21:57:52	221.593	223.032	224.476		220.22	221.85	223.377		210.469	215.849	220.561		220.979	224.126	227.064		216.814	220.088	223.313		215.95	219.648	223.282		3918-10-03 22:21:16		221.579	1.23027	1.2365	221.292	0.962617	0.969993	214.494	6.56941	7.02116	226.242	5.20244	5.53426	220.002	3.11978	3.2187	216.781	2.8879	2.93893
3918-10-03 21:59:27	221.504	222.945	224.39		220.133	221.763	223.292		210.378	215.758	220.469		220.896	224.043	226.984		216.725	220.001	223.224		215.864	219.56	223.194		3918-10-03 22:22:50		221.471	1.23421	1.24054	221.241	0.963053	0.972445	214.291	6.59898	7.06149	226.15	5.21512	5.55263	219.949	3.12617	3.2236	216.545	2.90203	2.94766
3918-10-03 22:01:01	221.391	222.858	224.305		220.047	221.676	223.208		210.287	215.667	220.378		220.812	223.96	226.899		216.636	219.912	223.136		215.778	219.472	223.106		3918-10-03 22:24:25		221.43	1.23035	1.23658	221.099	0.961685	0.97659	213.975	6.61053	7.08255	226.1	5.19869	5.53645	219.894	3.11679	3.21166	216.888	2.87145	2.92461
3918-10-03 22:02:36	221.304	222.771	224.22		219.96	221.591	223.124		210.197	215.577	220.288		220.73	223.876	226.814		216.548	219.823	223.048		215.694	219.386	223.019		3918-10-03 22:25:59		221.289	1.23551	1.24439	220.97	0.96436	0.982045	213.487	6.70054	7.171	225.696	5.26528	5.60442	219.619	3.14668	3.23298	216.274	2.90549	2.95542
3918-10-03 22:04:10	221.217	222.685	224.135		219.874	221.505	223.04		210.108	215.487	220.198		220.648	223.793	226.73		216.461	219.735	222.96		215.609	219.3	222.931		3918-10-03 22:27:33		221.283	1.23167	1.24066	220.922	0.965031	0.980844	213.887	6.62398	7.09327	226.023	5.20554	5.54758	219.749	3.12714	3.21717	216.879	2.87176	2.92468
3918-10-03 22:05:44	221.131	222.599	224.051		219.787	221.421	222.956		210.019	215.398	220.109		220.566	223.711	226.647		216.374	219.648	222.872		215.525	219.214	222.843		3918-10-03 22:29:08		221.146	1.24033	1.25314	220.94	0.96714	0.983686	214.071	6.64332	7.11932	225.917	5.25458	5.5992	219.637	3.15768	3.24525	216.16	2.92153	2.97451
3918-10-03 22:07:19	221.046	222.514	223.967		219.701	221.336	222.872		209.929	215.31	220.021		220.485	223.629	226.564		216.288	219.562	222.784		215.442	219.128	222.757		3918-10-03 22:30:42		221.036	1.24252	1.25835	220.863	0.970955	0.984551	213.971	6.66732	7.14755	225.805	5.27843	5.62024	219.524	3.1714	3.25929	215.929	2.9349	2.99004
3918-10-03 22:08:53	220.96	222.43	223.883		219.616	221.253	222.789		209.84	215.222	219.931		220.405	223.548	226.482		216.202	219.476	222.697		215.359	219.043	222.646		3918-10-03 22:32:16		220.941	1.23908	1.25424	220.644	0.9781	0.983295	213.178	6.74609	7.23301	225.407	5.31149	5.65564	219.296	3.17021	3.26218	215.92	2.92102	2.97541
3918-10-03 22:10:28	220.874	222.346	223.799		219.531	221.17	222.706		209.751	215.135	219.842		220.325	223.467	226.4		216.117	219.39	222.61		215.276	218.957	222.559		3918-10-03 22:33:51		220.921	1.23934	1.25396	220.663	0.97723	0.983154	213.683	6.68335	7.15057	225.756	5.26264	5.60177	219.422	3.16443	3.25166	216.328	2.9078	2.95665
3918-10-03 22:12:02	220.789	222.262	223.716		219.447	221.087	222.623		209.663	215.048	219.754		220.245	223.387	226.319		216.033	219.305	222.524		215.194	218.872	222.473		3918-10-03 22:35:25		220.829	1.24191	1.25407	220.545	0.982008	0.98342	213.689	6.68255	7.14993	225.595	5.28457	5.62593	219.294	3.1695	3.2615	216.251	2.9098	2.9604
3918-10-03 22:13:37	220.705	222.179	223.634		219.364	221.005	222.541		209.575	214.96	219.666		220.166	223.307	226.238		215.948	219.221	222.439		215.113	218.788	222.387		3918-10-03 22:37:00		220.711	1.24986	1.25893	220.552	0.983289	0.984974	213.6	6.71974	7.18972	225.552	5.31003	5.65491	219.234	3.18434	3.27934	215.804	2.93892	2.99105
3918-10-03 22:15:11	220.62	222.096	223.551		219.281	220.922	222.46		209.488	214.873	219.578		220.088	223.227	226.158		215.862	219.138	222.354		215.031	218.705	222.302		3918-10-03 22:38:34		220.55	1.25723	1.26423	220.333	0.986438	0.992859	212.736	6.84811	7.34159	224.914	5.39555	5.76067	218.812	3.21483	3.31273	215.045	2.97241	3.02984
3918-10-03 22:16:46	220.537	222.014	223.47		219.198	220.839	222.379		209.401	214.786	219.491		220.01	223.148	226.079		215.778	219.055	222.269		214.95	218.622	222.217		3918-10-03 22:40:08		220.512	1.26538	1.27259	220.519	0.98794	0.988438	214.163	6.6928	7.17328	225.535	5.35411	5.70546	219.129	3.21519	3.31569	215.328	2.98563	3.03661
3918-10-03 22:18:20	220.453	221.931	223.388		219.116	220.757	222.298		209.315	214.7	219.405		219.916	223.069	226		215.694	218.972	222.185		214.869	218.538	222.132		3918-10-03 22:41:43		220.375	1.26957	1.27683	220.327	0.988993	0.99573	213.327	6.80872	7.30027	225.046	5.4114	5.78095	218.787	3.23682	3.33498	214.726	3.00771	3.06128
3918-10-03 22:19:54	220.371	221.849	223.308		219.034	220.675	222.218		209.23	214.615	219.319		219.838	222.991	225.919		215.61	218.888	222.102		214.788	218.455	222.048		3918-10-03 22:43:17		220.371	1.26115	1.26818	220.206	0.986362	0.997891	213.217	6.77541	7.26547	225.149	5.36526	5.72445	218.833	3.21052	3.30898	215.455	2.95944	3.00637
3918-10-03 22:21:29	220.288	221.767	223.227		218.952	220.594	222.138		209.145	214.529	219.234		219.76	222.911	225.839		215.527	218.805	222.019		214.708	218.372	221.965		3918-10-03 22:44:51		220.286	1.26027	1.26954	220.086	0.986279	1.00261	212.939	6.80531	7.30332	225.033	5.37184	5.73707	218.698	3.21773	3.31138	215.432	2.95714	3.00456
3918-10-03 22:23:03	220.207	221.685	223.147		218.87	220.513	222.059		209.061	214.445	219.149		219.683	222.832	225.76		215.445	218.723	221.935		214.628	218.29	221.881		3918-10-03 22:46:26		220.212	1.2561	1.26728	219.946	0.98729	1.00492	212.407	6.85884	7.35418	224.78	5.38721	5.7487	218.588	3.21448	3.30613	215.482	2.94396	2.98967
3918-10-03 22:24:38	220.125	221.604	223.068		218.788	220.433	221.98		208.976	214.36	219.065		219.607	222.753	225.681		215.363	218.64	221.852		214.549	218.209	221.797		3918-10-03 22:48:00		220.172	1.25801	1.2703	219.957	0.987445	1.00553	212.991	6.78428	7.28196	225.097	5.35572	5.71607	218.66	3.21417	3.30615	215.68	2.94066	2.98976
3918-10-03 22:26:12	220.044	221.524	222.989		218.707	220.353	221.901		208.891	214.277	218.981		219.53	222.674	225.602		215.282	218.558	221.769		214.47	218.128	221.714		3918-10-03 22:49:35		220.055	1.26038	1.27584	219.843	0.99291	1.00654	212.708	6.84047	7.33131	224.8	5.4017	5.76549	218.447	3.23574	3.32878	215.261	2.96089	3.01264
3918-10-03 22:27:47	219.963	221.444	222.909		218.627	220.274	221.822		208.807	214.194	218.896		219.455	222.597	225.525		215.201	218.476	221.686		214.391	218.048	221.632		3918-10-03 22:51:09		219.964	1.26264	1.27864	219.792	0.995419	1.00706	212.481	6.87905	7.37508	224.71	5.41914	5.78505	218.359	3.24468	3.339	215.108	2.96794	3.02367
3918-10-03 22:29:21	219.882	221.364	222.83		218.546	220.195	221.743		208.723	214.111	218.812		219.379	222.52	225.447		215.12	218.394	221.605		214.313	217.966	221.549		3918-10-03 22:52:43		219.859	1.26882	1.28208	219.721	0.999465	1.00833	212.501	6.89462	7.39233	224.564	5.45307	5.82328	218.244	3.25793	3.35723	214.795	2.98948	3.04395
3918-10-03 22:30:55	219.802	221.285	222.751		218.467	220.117	221.665		208.639	214.029	218.728		219.305	222.444	225.37		215.04	218.313	221.523		214.235	217.885	221.468		3918-10-03 22:54:18		219.859	1.26417	1.27738	219.699	0.99884	1.00679	212.808	6.82392	7.31769	224.892	5.38848	5.75155	218.388	3.23961	3.33286	215.42	2.95651	3.00419
3918-10-03 22:32:30	219.722	221.206	222.673		218.387	220.039	221.587		208.556	213.946	218.645		219.23	222.368	225.294		214.96	218.232	221.442		214.158	217.805	221.386		3918-10-03 22:55:52		219.724	1.27082	1.2805	219.543	1.00626	1.00813	212.38	6.89966	7.40191	224.471	5.45852	5.82903	218.1	3.25886	3.36355	214.851	2.98203	3.03752
3918-10-03 22:34:04	219.642	221.128	222.595		218.309	219.961	221.509		208.474	213.864	218.562		219.157	222.292	225.218		214.879	218.152	221.362		214.081	217.724	221.306		3918-10-03 22:57:27		219.615	1.27833	1.28593	219.543	1.00779	1.00967	212.364	6.92622	7.4329	224.441	5.4817	5.85553	218.049	3.27295	3.38029	214.508	3.01087	3.0601
3918-10-03 22:35:39	219.563	221.05	222.517		218.23	219.882	221.433		208.392	213.781	218.48		219.083	222.217	225.142		214.799	218.072	221.282		214.004	217.645	221.225		3918-10-03 22:59:01		219.519	1.28398	1.29173	219.483	1.01081	1.01169	212.386	6.93987	7.44787	224.36	5.50534	5.88229	217.951	3.28652	3.39461	214.274	3.02541	3.0809
3918-10-03 22:37:13	219.484	220.972	222.44		218.152	219.804	221.356		208.311	213.7	218.398		219.01	222.143	225.067		214.72	217.993	221.202		213.927	217.566	221.145		3918-10-03 23:00:35		219.452	1.28109	1.28876	219.298	1.00959	1.01786	211.85	6.983	7.50143	224.104	5.51422	5.89827	217.785	3.28587	3.38773	214.402	3.0088	3.06037
3918-10-03 22:38:48	219.405	220.894	222.364		218.075	219.727	221.28		208.23	213.618	218.317		218.936	222.069	224.992		214.641	217.913	221.123		213.85	217.487	221.065		3918-10-03 23:02:10		219.401	1.28438	1.29215	219.292	1.01025	1.01881	212.248	6.94059	7.45301	224.261	5.50694	5.88357	217.809	3.28923	3.39216	214.425	3.01358	3.06473
3918-10-03 22:40:22	219.327	220.817	222.287		217.998	219.65	221.205		208.149	213.537	218.236		218.863	221.995	224.916		214.562	217.833	221.044		213.773	217.409	220.986		3918-10-03 23:03:44		219.321	1.28302	1.29177	219.177	1.00962	1.02277	211.946	6.96419	7.485	224.072	5.51424	5.89976	217.679	3.29185	3.39066	214.484	3.00479	3.05409
3918-10-03 22:41:56	219.25	220.74	222.212		217.92	219.573	221.129		208.069	213.457	218.156		218.789	221.92	224.841		214.484	217.754	220.966		213.696	217.331	220.906		3918-10-03 23:05:18		219.249	1.28294	1.29367	219.115	1.0097	1.02531	211.762	6.99202	7.50707	224.093	5.51161	5.89584	217.637	3.29451	3.3935	214.452	3.00516	3.05531
3918-10-03 22:43:31	219.173	220.663	222.136		217.842	219.497	221.055		207.99	213.377	218.076		218.716	221.846	224.767		214.406	217.676	220.887		213.62	217.253	220.827		3918-10-03 23:06:53		219.213	1.28299	1.2947	219.092	1.00976	1.02631	212.24	6.92658	7.43718	224.279	5.49288	5.86749	217.684	3.29107	3.38982	214.697	2.99462	3.04704
3918-10-03 22:45:05	219.096	220.586	222.061		217.765	219.421	220.98		207.909	213.298	217.997		218.644	221.772	224.693		214.329	217.598	220.808		213.544	217.176	220.748		3918-10-03 23:08:27		219.094	1.28312	1.2981	218.951	1.01201	1.0303	211.465	7.03759	7.55634	223.871	5.53828	5.92765	217.457	3.30773	3.40761	214.252	3.01011	3.06559
3918-10-03 22:46:40	219.02	220.51	221.986		217.689	219.346	220.905		207.829	213.219	217.916		218.572	221.699	224.62		214.252	217.521	220.73		213.468	217.1	220.67		3918-10-03 23:10:02		219.018	1.28871	1.30581	218.959	1.01351	1.03217	212.115	6.97113	7.49223	224.033	5.54071	5.93135	217.495	3.31961	3.42042	214.158	3.02782	3.08639
3918-10-03 22:48:14	218.943	220.435	221.911		217.612	219.271	220.83		207.749	213.141	217.836		218.5	221.626	224.547		214.176	217.444	220.652		213.393	217.024	220.592		3918-10-03 23:11:36		218.825	1.30409	1.31714	218.942	1.01773	1.03581	211.859	7.06326	7.59406	223.648	5.63723	6.04038	217.243	3.36329	3.47019	213.02	3.09865	3.16459
3918-10-03 22:49:49	218.866	220.36	221.836		217.537	219.196	220.755		207.67	213.063	217.757		218.429	221.553	224.475		214.1	217.368	220.575		213.318	216.948	220.514		3918-10-03 23:13:10		218.783	1.30076	1.3126	218.787	1.02262	1.03459	211.465	7.09998	7.62866	223.447	5.64583	6.0491	217.128	3.3554	3.46623	213.245	3.08005	3.13972
3918-10-03 22:51:23	218.79	220.285	221.762		217.461	219.122	220.681		207.591	212.985	217.677		218.358	221.48	224.403		214.024	217.292	220.498		213.244	216.872	220.437		3918-10-03 23:14:45		218.775	1.29564	1.3072	218.726	1.02338	1.03289	211.673	7.03898	7.56036	223.696	5.58854	5.98455	217.204	3.33803	3.44498	213.815	3.04244	3.10125
3918-10-03 22:52:58	218.715	220.21	221.688		217.386	219.049	220.608		207.513	212.907	217.599		218.271	221.409	224.331		213.948	217.216	220.421		213.17	216.795	220.36		3918-10-03 23:16:19		218.683	1.30297	1.31212	218.738	1.02448	1.03449	211.75	7.05262	7.5775	223.708	5.60706	6.00596	217.175	3.35205	3.46092	213.542	3.06898	3.12277
3918-10-03 22:54:32	218.639	220.136	221.614		217.312	218.975	220.534		207.435	212.829	217.521		218.201	221.338	224.26		213.872	217.141	220.345		213.096	216.719	220.284		3918-10-03 23:17:53		218.616	1.30123	1.30957	218.594	1.0292	1.03356	211.326	7.09384	7.62518	223.506	5.61967	6.0193	217.036	3.34746	3.46134	213.63	3.05454	3.10941
3918-10-03 22:56:06	218.564	220.063	221.541		217.238	218.901	220.462		207.358	212.751	217.443		218.131	221.267	224.189		213.796	217.066	220.27		213.023	216.643	220.208		3918-10-03 23:19:28		218.541	1.29703	1.30522	218.373	1.03187	1.03768	210.536	7.16977	7.70999	223.144	5.64157	6.04425	216.836	3.344	3.45269	213.708	3.03311	3.08905
3918-10-03 22:57:41	218.49	219.989	221.468		217.164	218.827	220.389		207.281	212.674	217.366		218.062	221.197	224.119		213.721	216.992	220.194		212.949	216.568	220.132		3918-10-03 23:21:02		218.475	1.30462	1.31299	218.406	1.03377	1.03827	211.148	7.1118	7.65128	223.344	5.63977	6.0415	216.866	3.35727	3.4679	213.587	3.055	3.10888
3918-10-03 22:59:15	218.416	219.916	221.395		217.091	218.753	220.317		207.205	212.597	217.289		217.993	221.127	224.049		213.646	216.917	220.12		212.876	216.494	220.057		3918-10-03 23:22:37		218.424	1.30196	1.31025	218.322	1.03255	1.04046	210.912	7.12057	7.66122	223.324	5.62517	6.02455	216.862	3.34651	3.45636	213.822	3.0322	3.09079
3918-10-03 23:00:50	218.342	219.842	221.323		217.018	218.68	220.246		207.128	212.521	217.213		217.923	221.058	223.979		213.572	216.842	220.045		212.803	216.42	219.981		3918-10-03 23:24:11		218.384	1.30283	1.31112	218.265	1.03259	1.0428	211.258	7.07494	7.60559	223.423	5.61036	6.00808	216.863	3.34576	3.4556	214.025	3.02221	3.08401
3918-10-03 23:02:24	218.269	219.769	221.252		216.944	218.608	220.174		207.053	212.445	217.137		217.854	220.988	223.908		213.498	216.768	219.971		212.73	216.347	219.906		3918-10-03 23:25:45		218.218	1.30678	1.31869	218.124	1.03384	1.04984	210.396	7.21446	7.7602	222.911	5.68576	6.10278	216.529	3.3782	3.48485	213.275	3.06128	3.11952
3918-10-03 23:03:59	218.196	219.696	221.18		216.871	218.535	220.104		207.383	212.369	217.061		217.785	220.917	223.827		213.424	216.694	219.896		212.657	216.273	219.831		3918-10-03 23:27:20		218.139	1.31326	1.32742	218.169	1.03591	1.0501	210.956	7.16233	7.71149	223.024	5.69855	6.11576	216.55	3.3937	3.50159	213.042	3.08514	3.15003
3918-10-03 23:05:33	218.123	219.624	221.109		216.798	218.464	220.033		207.308	212.294	216.986		217.716	220.846	223.756		213.351	216.621	219.822		212.585	216.2	219.756		3918-10-03 23:28:54		218.06	1.31832	1.3347	218.201	1.03753	1.05047	211.279	7.14952	7.69056	223.189	5.70231	6.11267	216.56	3.40624	3.5151	212.852	3.10748	3.1704
3918-10-03 23:07:07	218.051	219.552	221.038		216.725	218.392	219.962		207.234	212.219	216.91		217.647	220.776	223.686		213.279	216.548	219.748		212.514	216.128	219.682		3918-10-03 23:30:28		218.031	1.31003	1.32708	217.991	1.03554	1.05622	210.877	7.15623	7.70031	223.005	5.68594	6.10305	216.472	3.39057	3.49809	213.275	3.06975	3.12832
3918-10-03 23:08:42	217.979	219.481	220.968		216.653	218.321	219.891		207.16	212.145	216.834		217.579	220.706	223.616		213.206	216.475	219.674		212.442	216.056	219.608		3918-10-03 23:32:03		218.004	1.30229	1.31998	217.857	1.03854	1.05382	210.413	7.18595	7.72709	222.993	5.65404	6.06664	216.422	3.37344	3.47955	213.713	3.03144	3.08743
3918-10-03 23:10:16	217.906	219.409	220.897		216.581	218.25	219.82		206.675	212.071	216.758		217.512	220.637	223.547		213.134	216.403	219.601		212.371	215.984	219.534		3918-10-03 23:33:37		217.829	1.32021	1.33359	217.889	1.04161	1.05829	210.511	7.24221	7.7944	222.721	5.74846	6.17401	216.25	3.42	3.53095	212.648	3.10948	3.16714
3918-10-03 23:11:51	217.834	219.338	220.826		216.509	218.18	219.75		206.6	211.997	216.684		217.445	220.567	223.478		213.063	216.33	219.528		212.301	215.912	219.461		3918-10-03 23:35:12		217.782	1.31946	1.33154	217.799	1.04472	1.05777	210.472	7.23698	7.7877	222.7	5.74249	6.16699	216.178	3.41718	3.53063	212.849	3.0936	3.1559
3918-10-03 23:13:25	217.762	219.268	220.756		216.438	218.11	219.68		206.526	211.923	216.609		217.378	220.499	223.409		212.992	216.259	219.455		212.231	215.84	219.388		3918-10-03 23:36:46		217.703	1.3215	1.33145	217.725	1.04775	1.05786	210.342	7.25506	7.80832	222.609	5.75453	6.18035	216.118	3.41909	3.53487	212.754	3.09786	3.15786
3918-10-03 23:15:00	217.691	219.198	220.686		216.367	218.041	219.611		206.453	211.849	216.535		217.311	220.431	223.341		212.919	216.188	219.383		212.161	215.768	219.316		3918-10-03 23:38:20		217.629	1.3236	1.33256	217.611	1.05255	1.05812	210.171	7.27532	7.83685	222.468	5.77423	6.20226	215.985	3.42489	3.54479	212.677	3.10176	3.1599
3918-10-03 23:16:34	217.62	219.128	220.616		216.297	217.971	219.541		206.379	211.775	216.461		217.245	220.363	223.273		212.848	216.118	219.312		212.091	215.697	219.243		3918-10-03 23:39:55		217.522	1.33178	1.34095	217.634	1.05334	1.05987	210.185	7.30241	7.86751	222.421	5.80305	6.23524	215.918	3.44404	3.56242	212.276	3.13251	3.19317
3918-10-03 23:18:08	217.549	219.059	220.547		216.227	217.901	219.473		206.306	211.702	216.388		217.179	220.296	223.205		212.776	216.048	219.24		212.022	215.626	219.172		3918-10-03 23:41:29		217.514	1.3271	1.33614	217.553	1.05508	1.05835	210.416	7.24641	7.79788	222.631	5.75264	6.1783	215.996	3.42485	3.54519	212.834	3.09469	3.15665
3918-10-03 23:19:43	217.479	218.989	220.478		216.158	217.831	219.404		206.234	211.629	216.315		217.114	220.229	223.138		212.705	215.978	219.169		211.952	215.556	219.1		3918-10-03 23:43:03		217.401	1.33	1.33909	217.38	1.05863	1.06474	209.624	7.35386	7.92522	222.113	5.82392	6.25826	215.699	3.44651	3.55943	212.405	3.11449	3.1714
3918-10-03 23:21:17	217.409	218.92	220.41		216.088	217.761	219.336		206.162	211.556	216.243		217.049	220.163	223.071		212.635	215.906	219.099		211.883	215.485	219.029		3918-10-03 23:44:38		217.346	1.33672	1.34599	217.461	1.06024	1.06306	210.427	7.27125	7.82713	222.48	5.79477	6.22603	215.835	3.45033	3.56578	212.408	3.12901	3.1864
3918-10-03 23:22:52	217.339	218.85	220.342		216.019	217.692	219.268		206.09	211.484	216.171		216.984	220.097	223.005		212.565	215.835	219.029		211.814	215.415	218.958		3918-10-03 23:46:12		217.24	1.33753	1.34934	217.338	1.06061	1.06844	209.892	7.3427	7.91623	222.167	5.83994	6.27631	215.618	3.46757	3.582	212.068	3.13885	3.20474
3918-10-03 23:24:26	217.27	218.781	220.274		215.95	217.624	219.201		206.019	211.412	216.099		216.918	220.031	222.937		212.495	215.765	218.958		211.745	215.346	218.886		3918-10-03 23:47:47		217.187	1.33759	1.35084	217.278	1.06075	1.07105	209.908	7.34015	7.91349	222.129	5.8452	6.28274	215.561	3.47184	3.58652	212.111	3.1377	3.20251
3918-10-03 23:26:01	217.201	218.713	220.206		215.88	217.555	219.134		205.947	211.34	216.028		216.853	219.965	222.87		212.425	215.694	218.887		211.677	215.276	218.815		3918-10-03 23:49:21		217.112	1.33827	1.3536	217.209	1.0611	1.07422	209.856	7.3514	7.92587	222.077	5.85498	6.29658	215.482	3.47938	3.59452	212.042	3.14117	3.20776
3918-10-03 23:27:35	217.132	218.644	220.139		215.811	217.487	219.067		205.875	211.268	215.956		216.788	219.898	222.803		212.356	215.623	218.817		211.608	215.207	218.745		3918-10-03 23:50:55		217.078	1.33599	1.35221	217.142	1.06045	1.07628	210.027	7.31327	7.88485	222.183	5.83044	6.26543	215.514	3.47073	3.58525	212.311	3.12764	3.1873
3918-10-03 23:29:10	217.064	218.576	220.073		215.742	217.419	219.001		205.803	211.197	215.884		216.723	219.832	222.737		212.288	215.553	218.747		211.541	215.138	218.675		3918-10-03 23:52:30		216.988	1.33627	1.35433	217.059	1.06058	1.07978	209.623	7.37408	7.94887	221.969	5.8564	6.3053	215.377	3.48071	3.59579	212.06	3.13386	3.19975
3918-10-03 23:30:44	216.996	218.508	220.006		215.674	217.352	218.933		205.732	211.126	215.812		216.658	219.767	222.67		212.219	215.484	218.677		211.473	215.07	218.605		3918-10-03 23:54:04		216.905	1.33864	1.35443	216.914	1.06434	1.08252	209.194	7.43723	8.02027	221.679	5.89753	6.35091	215.16	3.49371	3.6132	211.862	3.14237	3.20651
3918-10-03 23:32:18	216.927	218.441	219.939		215.606	217.285	218.866		205.661	211.056	215.741		216.594	219.701	222.605		212.151	215.415	218.608		211.406	215.002	218.535		3918-10-03 23:55:38		216.869	1.33787	1.35269	216.939	1.06268	1.08184	209.459	7.38989	7.96488	221.926	5.8549	6.30328	215.276	3.48365	3.5988	212.223	3.12467	3.18632
3918-10-03 23:33:53	216.859	218.374	219.873		215.538	217.219	218.8		205.591	210.986	215.67		216.531	219.636	222.539		212.084	215.347	218.539		211.339	214.933	218.466		3918-10-03 23:57:13		216.82	1.33397	1.34738	216.725	1.0699	1.08048	208.868	7.44114	8.02934	221.613	5.87622	6.32585	215.068	3.47797	3.60006	212.376	3.1059	3.1632
3918-10-03 23:35:27	216.791	218.307	219.806		215.471	217.152	218.733		205.521	210.915	215.6		216.467	219.572	222.474		212.016	215.279	218.448		211.273	214.865	218.397		3918-10-03 23:58:47		216.771	1.34375	1.35595	216.885	1.06601	1.08306	210.076	7.31412	7.88431	222.218	5.8306	6.26583	215.295	3.49057	3.60628	212.354	3.12988	3.1886
3918-10-03 23:37:02	216.724	218.241	219.74		215.404	217.086	218.667		205.451	210.845	215.53		216.404	219.507	222.409		211.948	215.211	218.38		211.206	214.797	218.328		3918-10-04 00:00:22		216.587	1.3548	1.36467	216.783	1.07228	1.08531	209.323	7.45998	8.04482	221.583	5.94218	6.40189	214.947	3.52363	3.64892	211.361	3.18635	3.24721
3918-10-03 23:38:36	216.657	218.175	219.674		215.337	217.021	218.602		205.382	210.775	215.46		216.34	219.443	222.345		211.88	215.144	218.312		211.14	214.73	218.26		3918-10-04 00:01:56		216.621	1.33839	1.34781	216.462	1.08053	1.08388	208.534	7.48588	8.07668	221.329	5.91114	6.36432	214.827	3.4904	3.60907	212.281	3.10499	3.16452
3918-10-03 23:40:11	216.59	218.109	219.609		215.271	216.955	218.536		205.313	210.706	215.391		216.277	219.379	222.281		211.813	215.078	218.245		211.075	214.662	218.192		3918-10-04 00:03:30		216.414	1.37056	1.3808	216.786	1.07592	1.08913	209.855	7.43709	8.02611	221.604	5.98645	6.4532	214.884	3.5582	3.68304	210.764	3.23803	3.3044
3918-10-03 23:41:45	216.523	218.044	219.544		215.205	216.888	218.471		205.244	210.637	215.322		216.214	219.316	222.217		211.746	215.011	218.178		211.009	214.595	218.124		3918-10-04 00:05:05		216.356	1.36228	1.37227	216.521	1.08368	1.08716	208.728	7.54756	8.15172	221.088	6.01648	6.49238	214.632	3.55011	3.67241	210.944	3.20114	3.27053
3918-10-03 23:43:19	216.457	217.978	219.479		215.139	216.822	218.407		205.176	210.568	215.253		216.151	219.253	222.154		211.679	214.944	218.112		210.944	214.528	218.056		3918-10-04 00:06:39		216.396	1.35517	1.36498	216.505	1.08229	1.08571	209.38	7.42355	8.00307	221.598	5.91834	6.37443	214.856	3.51675	3.6381	211.918	3.14556	3.21124
3918-10-03 23:44:54	216.391	217.913	219.415		215.074	216.757	218.342		205.108	210.5	215.185		216.089	219.19	222.091		211.612	214.877	218.046		210.878	214.462	217.989		3918-10-04 00:08:14		216.302	1.35699	1.36736	216.401	1.08429	1.09014	208.975	7.47439	8.06982	221.334	5.95434	6.41429	214.674	3.52974	3.65048	211.606	3.1604	3.21878
3918-10-03 23:46:28	216.325	217.847	219.35		215.009	216.692	218.278		205.04	210.431	215.117		216.027	219.127	222.028		211.546	214.81	217.98		210.813	214.396	217.922		3918-10-04 00:09:48		216.186	1.36312	1.37676	216.347	1.08647	1.09461	208.764	7.53998	8.14339	221.122	6.01012	6.48335	214.511	3.55827	3.68109	211.091	3.19498	3.26316
3918-10-03 23:48:03	216.26	217.782	219.286		214.943	216.627	218.214		204.972	210.364	215.049		215.965	219.065	221.965		211.48	214.744	217.913		210.748	214.33	217.854		3918-10-04 00:11:22		216.134	1.36902	1.38419	216.428	1.08832	1.09316	209.52	7.46423	8.05279	221.45	5.98864	6.45471	214.606	3.56691	3.69051	211	3.21355	3.28477
3918-10-03 23:49:37	216.195	217.717	219.223		214.877	216.562	218.151		204.904	210.296	214.982		215.902	219.003	221.901		211.415	214.678	217.846		210.683	214.264	217.787		3918-10-04 00:12:57		216.05	1.36093	1.37828	216.13	1.08615	1.10335	208.496	7.56849	8.17272	220.811	6.04484	6.52741	214.307	3.56739	3.69073	211.117	3.18778	3.25502
3918-10-03 23:51:12	216.13	217.653	219.159		214.812	216.498	218.088		204.836	210.229	214.913		215.84	218.94	221.838		211.35	214.612	217.78		210.619	214.199	217.721		3918-10-04 00:14:31		216.009	1.36228	1.38081	216.194	1.08645	1.10098	208.81	7.52707	8.12899	221.182	5.99721	6.46537	214.476	3.55816	3.68094	211.186	3.18964	3.25514
3918-10-03 23:52:46	216.065	217.589	219.096		214.747	216.434	218.025		204.769	210.162	214.845		215.778	218.877	221.775		211.285	214.546	217.715		210.555	214.134	217.654		3918-10-04 00:16:05		216.003	1.35405	1.37262	216.012	1.08402	1.10608	208.575	7.51802	8.11488	221.111	5.97196	6.43859	214.384	3.54285	3.66434	211.725	3.14539	3.20614
3918-10-03 23:54:20	216.001	217.525	219.034		214.682	216.37	217.962		205.121	210.096	214.778		215.716	218.815	221.712		211.22	214.481	217.649		210.491	214.069	217.588		3918-10-04 00:17:40		215.875	1.36068	1.37596	215.914	1.08878	1.10785	208	7.61638	8.23461	220.663	6.04908	6.53132	214.179	3.56525	3.68981	211.139	3.1765	3.24274
3918-10-03 23:55:55	215.937	217.461	218.971		214.607	216.307	217.899		205.055	210.03	214.711		215.655	218.753	221.65		211.156	214.416	217.584		210.428	214.005	217.522		3918-10-04 00:19:14		215.817	1.36911	1.38293	216.002	1.08744	1.10995	208.674	7.55725	8.16224	220.952	6.03752	6.51989	214.251	3.5796	3.70384	211.001	3.19898	3.26964
3918-10-03 23:57:29	215.872	217.398	218.908		214.543	216.244	217.835		204.989	209.964	214.644		215.594	218.691	221.588		211.092	214.352	217.52		210.364	213.941	217.457		3918-10-04 00:20:49		215.784	1.36441	1.37726	215.845	1.09216	1.10843	208.537	7.54738	8.14865	220.87	6.02464	6.50442	214.179	3.56852	3.69329	211.368	3.17387	3.23406
3918-10-03 23:59:04	215.808	217.335	218.845		214.48	216.181	217.773		204.923	209.898	214.577		215.533	218.63	221.526		211.029	214.287	217.455		210.302	213.877	217.391		3918-10-04 00:22:23		215.642	1.37348	1.38391	215.798	1.09591	1.1103	207.902	7.66642	8.29167	220.492	6.10086	6.59013	213.973	3.5916	3.72357	210.635	3.21567	3.27814
3918-10-04 00:00:38	215.744	217.272	218.782		214.416	216.119	217.71		204.856	209.832	214.511		215.472	218.569	221.465		210.965	214.224	217.391		210.239	213.813	217.327		3918-10-04 00:23:57		215.621	1.37319	1.38362	215.755	1.09744	1.11008	208.305	7.60614	8.2139	220.643	6.07534	6.5616	214.025	3.58607	3.71782	210.989	3.19545	3.26574
3918-10-04 00:02:13	215.68	217.21	218.72		214.353	216.056	217.648		204.371	209.766	214.445		215.412	218.508	221.404		210.9	214.16	217.327		210.176	213.749	217.263		3918-10-04 00:25:32		215.626	1.36286	1.373	215.607	1.10031	1.10682	207.984	7.59143	8.20522	220.745	6.01613	6.49372	214.049	3.55706	3.68619	211.633	3.14515	3.20354
3918-10-04 00:03:47	215.617	217.148	218.658		214.29	215.995	217.586		204.306	209.701	214.38		215.352	218.448	221.343		210.837	214.097	217.264		210.114	213.686	217.2		3918-10-04 00:27:06		215.472	1.38038	1.39101	215.665	1.10234	1.11131	208.166	7.6435	8.25609	220.548	6.10191	6.59172	213.875	3.60485	3.73367	210.646	3.22087	3.2837
3918-10-04 00:05:22	215.554	217.086	218.597		214.228	215.932	217.524		204.241	209.636	214.314		215.293	218.388	221.283		210.773	214.035	217.201		210.052	213.623	217.137		3918-10-04 00:28:40		215.386	1.38119	1.39185	215.479	1.10973	1.11434	207.58	7.71854	8.34782	220.095	6.15975	6.66758	213.654	3.61732	3.74647	210.435	3.22689	3.29014
3918-10-04 00:06:56	215.491	217.024	218.535		214.166	215.869	217.463		204.176	209.571	214.249		215.233	218.329	221.223		210.71	213.972	217.138		209.99	213.56	217.074		3918-10-04 00:30:15		215.374	1.38688	1.39769	215.645	1.10447	1.11268	208.769	7.57133	8.18013	220.779	6.08518	6.57391	213.914	3.6121	3.74292	210.666	3.23024	3.29391
3918-10-04 00:08:30	215.429	216.962	218.474		214.104	215.807	217.402		204.112	209.507	214.185		215.175	218.269	221.163		210.647	213.909	217.075		209.928	213.497	217.011		3918-10-04 00:31:49		215.213	1.3886	1.40205	215.42	1.11306	1.11875	207.465	7.76461	8.39997	219.936	6.20748	6.72439	213.487	3.64406	3.77507	209.913	3.25814	3.33059
3918-10-04 00:10:05	215.367	216.9	218.413		214.043	215.745	217.341		204.048	209.442	214.121		215.116	218.211	221.104		210.584	213.846	217.013		209.865	213.435	216.948		3918-10-04 00:33:24		215.226	1.38918	1.40229	215.466	1.11225	1.11695	208.143	7.66872	8.2857	220.348	6.1482	6.64398	213.653	3.63292	3.7633	210.345	3.24629	3.31144
3918-10-04 00:11:39	215.305	216.839	218.353		213.981	215.684	217.281		203.984	209.378	214.057		215.058	218.152	221.045		210.522	213.783	216.95		209.803	213.373	216.885		3918-10-04 00:34:58		215.165	1.38372	1.39844	215.288	1.11164	1.1228	207.649	7.70899	8.33767	220.149	6.15268	6.65676	213.497	3.62988	3.75978	210.481	3.22512	3.28823
3918-10-04 00:13:14	215.243	216.777	218.293		213.919	215.622	217.221		203.92	209.314	213.993		215	218.093	220.985		210.46	213.72	216.887		209.741	213.311	216.823		3918-10-04 00:36:32		215.08	1.38227	1.39935	215.192	1.1113	1.12646	207.175	7.7733	8.4069	219.922	6.18202	6.69329	213.354	3.63669	3.7669	210.382	3.22567	3.28902
3918-10-04 00:14:48	215.182	216.716	218.232		213.857	215.561	217.161		203.856	209.25	213.928		214.94	218.035	220.925		210.398	213.658	216.824		209.68	213.25	216.76		3918-10-04 00:38:07		215.042	1.38903	1.40728	215.29	1.11342	1.12453	208.082	7.67392	8.29611	220.306	6.15254	6.64966	213.532	3.64121	3.77206	210.35	3.24514	3.31009
3918-10-04 00:16:23	215.121	216.655	218.173		213.795	215.501	217.101		203.792	209.187	213.864		214.881	217.977	220.866		210.337	213.596	216.762		209.619	213.189	216.698		3918-10-04 00:39:41		214.93	1.39147	1.40897	215.137	1.1139	1.1314	207.575	7.75115	8.38586	219.848	6.22481	6.74165	213.27	3.66239	3.79451	209.948	3.25809	3.33143
3918-10-04 00:17:57	215.06	216.594	218.113		213.734	215.44	217.042		203.728	209.124	213.8		214.823	217.918	220.806		210.275	213.534	216.7		209.558	213.128	216.636		3918-10-04 00:41:15		214.882	1.39286	1.40903	215.1	1.11399	1.13305	207.54	7.75666	8.39177	219.861	6.22302	6.73966	213.256	3.66348	3.79566	209.981	3.25638	3.33051
3918-10-04 00:19:31	215	216.534	218.054		213.673	215.38	216.982		203.665	209.062	213.736		214.764	217.859	220.747		210.215	213.473	216.638		209.497	213.067	216.575		3918-10-04 00:42:50		214.784	1.39943	1.41295	215.05	1.1154	1.13657	207.569	7.77296	8.41126	219.731	6.25837	6.77975	213.12	3.68271	3.81777	209.665	3.28299	3.35028
3918-10-04 00:21:06	214.939	216.473	217.995		213.612	215.32	216.923		203.602	208.999	213.673		214.706	217.8	220.688		210.154	213.412	216.577		209.436	213.006	216.513		3918-10-04 00:44:24		214.748	1.40067	1.4132	215.067	1.11543	1.1359	207.802	7.73829	8.37419	219.986	6.21795	6.73996	213.181	3.68006	3.81344	209.803	3.2765	3.34683
3918-10-04 00:22:40	214.878	216.414	217.935		213.552	215.261	216.863		203.539	208.936	213.61		214.648	217.742	220.63		210.094	213.351	216.516		209.376	212.945	216.452		3918-10-04 00:45:59		214.662	1.39938	1.41069	214.873	1.11972	1.13779	207.139	7.81959	8.46293	219.576	6.26511	6.78646	212.974	3.67971	3.81819	209.779	3.26733	3.33669
3918-10-04 00:24:15	214.817	216.354	217.876		213.492	215.202	216.803		203.477	208.874	213.547		214.591	217.684	220.571		210.034	213.291	216.455		209.316	212.884	216.391		3918-10-04 00:47:33		214.627	1.40267	1.41406	214.909	1.11897	1.13852	207.626	7.75715	8.39364	219.836	6.23757	6.75636	213.044	3.68229	3.82027	209.812	3.27197	3.34235
3918-10-04 00:25:49	214.757	216.295	217.817		213.432	215.143	216.744		203.415	208.811	213.484		214.534	217.627	220.513		209.973	213.231	216.394		209.256	212.823	216.331		3918-10-04 00:49:07		214.535	1.40296	1.41433	214.729	1.12589	1.13809	206.929	7.8483	8.50289	219.358	6.29626	6.82375	212.798	3.69324	3.82993	209.655	3.27351	3.34031
3918-10-04 00:27:24	214.697	216.235	217.758		213.372	215.084	216.685		203.353	208.748	213.422		214.477	217.569	220.456		209.913	213.172	216.334		209.197	212.763	216.27		3918-10-04 00:50:42		214.487	1.40419	1.41558	214.745	1.12515	1.13799	207.042	7.83165	8.48158	219.567	6.26543	6.78677	212.872	3.68703	3.82334	209.764	3.26749	3.33647
3918-10-04 00:28:58	214.637	216.177	217.7		213.313	215.025	216.627		203.291	208.686	213.36		214.42	217.512	220.398		209.853	213.112	216.274		209.138	212.703	216.21		3918-10-04 00:52:16		214.476	1.39893	1.41017	214.582	1.13025	1.13638	207.017	7.80314	8.45002	219.538	6.24499	6.76286	212.799	3.67735	3.81276	210.219	3.23422	3.30221
3918-10-04 00:30:32	214.577	216.118	217.641		213.254	214.967	216.568		203.23	208.624	213.299		214.364	217.455	220.341		209.792	213.053	216.214		209.079	212.644	216.151		3918-10-04 00:53:50		214.403	1.40627	1.41769	214.636	1.12974	1.13812	207.364	7.78191	8.41869	219.713	6.24294	6.76173	212.864	3.68676	3.82303	210.028	3.25379	3.32756
3918-10-04 00:32:07	214.518	216.06	217.583		213.195	214.907	216.51		203.169	208.563	213.237		214.308	217.399	220.284		209.733	212.995	216.155		209.02	212.585	216.091		3918-10-04 00:55:25		214.237	1.41805	1.43129	214.564	1.13582	1.1416	206.863	7.90387	8.56685	219.152	6.36157	6.91054	212.541	3.7354	3.87507	209.019	3.32046	3.39783
3918-10-04 00:33:41	214.459	216.002	217.525		213.137	214.849	216.453		203.109	208.502	213.27		214.252	217.342	220.227		209.673	212.935	216.096		208.961	212.525	216.032		3918-10-04 00:56:59		214.24	1.41022	1.42325	214.448	1.13812	1.14393	206.725	7.88145	8.53859	219.205	6.31976	6.85848	212.551	3.71324	3.85114	209.608	3.27679	3.34374
3918-10-04 00:35:16	214.4	215.943	217.468		213.079	214.79	216.395		203.048	208.441	213.209		214.196	217.286	220.171		209.614	212.876	216.037		208.902	212.466	215.972		3918-10-04 00:58:34		214.137	1.41751	1.43353	214.499	1.13838	1.14423	206.861	7.90063	8.56302	219.232	6.34715	6.88985	212.514	3.73572	3.87536	209.139	3.31544	3.38954
3918-10-04 00:36:50	214.342	215.885	217.41		213.021	214.732	216.338		202.988	208.381	213.149		214.141	217.23	220.115		209.555	212.817	215.978		208.843	212.407	215.913		3918-10-04 01:00:08		214.122	1.41159	1.42795	214.345	1.13947	1.14891	206.701	7.89214	8.5507	219.142	6.3342	6.87843	212.436	3.72556	3.86426	209.504	3.28549	3.35287
3918-10-04 00:38:25	214.284	215.827	217.353		212.962	214.674	216.281		203.347	208.321	213.089		214.086	217.174	220.059		209.496	212.758	215.918		208.785	212.349	215.853		3918-10-04 01:01:42		214.011	1.42226	1.44188	214.451	1.14203	1.14801	207.215	7.87362	8.52549	219.251	6.36452	6.90967	212.426	3.7551	3.89616	208.929	3.33565	3.41219
3918-10-04 00:39:59	214.226	215.769	217.297		212.903	214.616	216.224		203.287	208.261	212.934		214.031	217.119	220.004		209.438	212.699	215.859		208.727	212.29	215.794		3918-10-04 01:03:17		213.997	1.41143	1.43113	214.191	1.13968	1.1556	206.397	7.93673	8.59827	218.968	6.35908	6.91231	212.237	3.73995	3.87948	209.364	3.29162	3.35928
3918-10-04 00:41:34	214.168	215.711	217.24		212.845	214.558	216.167		203.227	208.201	212.873		213.976	217.064	219.947		209.38	212.64	215.8		208.669	212.232	215.735		3918-10-04 01:04:51		213.901	1.41862	1.43573	214.15	1.14132	1.15899	206.218	7.989	8.66094	218.71	6.42376	6.97734	212.114	3.76138	3.90265	208.932	3.31754	3.39345
3918-10-04 00:43:08	214.11	215.654	217.184		212.787	214.501	216.111		203.168	208.142	212.812		213.92	217.009	219.891		209.322	212.582	215.741		208.611	212.174	215.677		3918-10-04 01:06:25		213.869	1.41984	1.43606	214.171	1.14138	1.15819	206.613	7.92993	8.59355	218.934	6.38617	6.94238	212.196	3.75604	3.89681	209.148	3.31077	3.38446
3918-10-04 00:44:42	214.053	215.597	217.127		212.729	214.444	216.055		203.109	208.083	212.752		213.865	216.953	219.835		209.264	212.524	215.631		208.553	212.117	215.619		3918-10-04 01:08:00		213.804	1.42172	1.43614	214.128	1.14148	1.16009	206.566	7.93707	8.6012	218.941	6.38485	6.94125	212.164	3.75847	3.89938	209.14	3.311	3.3849
3918-10-04 00:46:17	213.996	215.54	217.071		212.672	214.387	215.999		203.05	208.024	212.692		213.81	216.897	219.779		209.207	212.467	215.572		208.496	212.059	215.56		3918-10-04 01:09:34		213.761	1.41723	1.43038	213.93	1.14276	1.16383	205.953	7.99931	8.67764	218.66	6.40669	6.95717	212.009	3.75051	3.89526	209.265	3.29176	3.36172
3918-10-04 00:47:51	213.938	215.483	217.016		212.614	214.331	215.943		202.991	207.965	212.632		213.755	216.841	219.723		209.15	212.409	215.514		208.439	212.002	215.503		3918-10-04 01:11:09		213.682	1.42488	1.43695	213.956	1.14353	1.1657	206.317	7.97352	8.64017	218.719	6.42213	6.97551	211.949	3.76988	3.9144	209.005	3.31372	3.39119
3918-10-04 00:49:26	213.881	215.426	216.96		212.557	214.275	215.886		202.932	207.906	212.669		213.701	216.786	219.668		209.093	212.352	215.456		208.382	211.944	215.437		3918-10-04 01:12:43		213.661	1.4201	1.43203	213.873	1.14526	1.16397	206.05	7.98454	8.65957	218.763	6.39161	6.94036	211.981	3.75236	3.89681	209.38	3.28807	3.35555
3918-10-04 00:51:00	213.824	215.37	216.904		212.5	214.219	215.83		202.873	207.847	212.61		213.646	216.731	219.613		209.036	212.295	215.398		208.326	211.887	215.379		3918-10-04 01:14:17		213.53	1.4357	1.44803	213.934	1.14674	1.16807	206.431	7.99197	8.66333	218.683	6.45633	7.01497	211.882	3.79302	3.93934	208.591	3.35301	3.42433
3918-10-04 00:52:35	213.767	215.314	216.848		212.444	214.163	215.774		202.814	207.788	212.551		213.592	216.676	219.558		208.98	212.239	215.34		208.269	211.83	215.322		3918-10-04 01:15:52		213.505	1.43067	1.44285	213.802	1.15045	1.16631	206.066	8.01601	8.69667	218.565	6.44771	7.00416	211.806	3.78299	3.92839	208.882	3.32197	3.39672
3918-10-04 00:54:09	213.71	215.258	216.792		212.388	214.107	215.719		202.755	207.729	212.492		213.538	216.622	219.503		208.922	212.182	215.283		208.213	211.772	215.265		3918-10-04 01:17:26		213.454	1.42605	1.43808	213.598	1.15716	1.16457	205.291	8.1008	8.79017	218.209	6.47234	7.04645	211.613	3.78117	3.92619	208.989	3.29947	3.37623
3918-10-04 00:55:43	213.654	215.203	216.737		212.332	214.052	215.663		202.697	207.67	212.434		213.485	216.567	219.449		208.865	212.126	215.226		208.157	211.716	215.208		3918-10-04 01:19:01		213.353	1.44669	1.45928	213.874	1.15144	1.17032	206.762	7.97396	8.64723	218.757	6.47181	7.03346	211.823	3.81406	3.96202	208.343	3.38224	3.45488
3918-10-04 00:57:18	213.597	215.148	216.682		212.276	213.997	215.608		202.639	207.612	212.376		213.431	216.513	219.395		208.809	212.07	215.169		208.101	211.659	215.152		3918-10-04 01:20:35		213.364	1.42933	1.44143	213.553	1.15935	1.16618	205.66	8.04819	8.73032	218.391	6.4489	7.0102	211.617	3.78276	3.92792	209.146	3.29688	3.37008
3918-10-04 00:58:52	213.541	215.093	216.627		212.22	213.941	215.553		202.581	207.554	212.318		213.378	216.46	219.341		208.752	212.014	215.112		208.046	211.603	215.096		3918-10-04 01:22:09		213.223	1.44497	1.45902	213.61	1.16147	1.16947	205.999	8.0693	8.76167	218.306	6.51991	7.09873	211.521	3.82663	3.97524	208.23	3.37518	3.44955
3918-10-04 01:00:27	213.486	215.038	216.572		212.165	213.886	215.498		202.523	207.497	212.261		213.325	216.407	219.288		208.696	211.958	215.056		207.99	211.546	215.029		3918-10-04 01:23:44		213.213	1.43794	1.45216	213.521	1.16288	1.16986	205.852	8.05371	8.73966	218.362	6.48064	7.04936	211.536	3.80619	3.95315	208.72	3.33247	3.40331
3918-10-04 01:02:01	213.43	214.983	216.518		212.11	213.83	215.444		202.466	207.439	212.203		213.273	216.354	219.234		208.64	211.901	215		207.952	211.491	214.972		3918-10-04 01:25:18		213.144	1.43691	1.45307	213.401	1.16705	1.17485	205.513	8.09947	8.78801	218.179	6.50251	7.08381	211.423	3.81196	3.95926	208.639	3.33369	3.40404
3918-10-04 01:03:36	213.375	214.928	216.464		212.055	213.775	215.39		202.409	207.382	212.146		213.22	216.302	219.181		208.584	211.845	214.943		207.897	211.435	214.916		3918-10-04 01:26:52		213.044	1.44752	1.46664	213.471	1.16828	1.17548	206.062	8.07248	8.76403	218.213	6.54382	7.13148	211.382	3.84396	3.99381	208.059	3.38626	3.46545
3918-10-04 01:05:10	213.32	214.873	216.41		212	213.72	215.336		202.352	207.326	212.089		213.168	216.249	219.128		208.529	211.79	214.886		207.842	211.38	214.86		3918-10-04 01:28:27		212.986	1.4446	1.46452	213.392	1.16959	1.17783	205.639	8.12011	8.81402	218.122	6.54216	7.13365	211.336	3.83829	3.98762	208.14	3.37475	3.4514
3918-10-04 01:06:44	213.265	214.818	216.356		211.945	213.665	215.282		202.295	207.269	212.033		213.117	216.197	219.076		208.474	211.734	214.83		207.787	211.325	214.803		3918-10-04 01:30:01		212.927	1.44675	1.46503	213.309	1.16993	1.18172	205.579	8.13185	8.82681	217.999	6.56206	7.16285	211.232	3.84756	3.99752	208.083	3.37752	3.45577
3918-10-04 01:08:19	213.21	214.763	216.302		211.89	213.611	215.228		202.239	207.213	211.976		213.065	216.145	219.023		208.419	211.679	214.774		207.733	211.27	214.748		3918-10-04 01:31:36		212.859	1.45407	1.47054	213.354	1.17173	1.18163	206.009	8.09403	8.79096	218.134	6.56599	7.16151	211.256	3.86039	4.01142	207.895	3.40002	3.47852
3918-10-04 01:09:53	213.156	214.709	216.249		211.835	213.557	215.175		202.183	207.157	211.919		213.014	216.093	218.97		208.364	211.623	214.718		207.678	211.216	214.692		3918-10-04 01:33:10		212.785	1.45052	1.46486	213.13	1.17022	1.18968	205.109	8.20208	8.91503	217.605	6.63251	7.22616	210.994	3.86273	4.01679	207.81	3.38881	3.46461
3918-10-04 01:11:28	213.102	214.655	216.196		211.78	213.503	215.122		202.127	207.101	211.862		212.961	216.042	218.917		208.309	211.569	214.662		207.624	211.161	214.637		3918-10-04 01:34:44		212.792	1.44996	1.46451	213.201	1.16993	1.18632	205.766	8.09936	8.79169	218.138	6.53876	7.12885	211.21	3.84749	3.99742	208.248	3.3712	3.44496
3918-10-04 01:13:02	213.048	214.601	216.143		211.725	213.449	215.069		202.071	207.046	211.805		212.909	215.99	218.864		208.255	211.515	214.606		207.57	211.107	214.581		3918-10-04 01:36:19		212.635	1.46048	1.47361	213.076	1.17232	1.19413	204.994	8.25153	8.97612	217.535	6.66821	7.27191	210.897	3.88612	4.04198	207.402	3.42569	3.50133
3918-10-04 01:14:37	212.994	214.548	216.09		211.671	213.395	215.016		202.016	206.99	211.749		212.857	215.938	218.812		208.201	211.46	214.551		207.517	211.053	214.526		3918-10-04 01:37:53		212.648	1.46045	1.47357	213.112	1.17237	1.19264	205.8	8.12969	8.82762	217.969	6.59282	7.19756	211.045	3.87713	4.02995	207.818	3.40488	3.48154
3918-10-04 01:16:11	212.939	214.494	216.038		211.617	213.342	214.963		201.96	206.934	211.693		212.805	215.886	218.759		208.147	211.406	214.496		207.463	211	214.472		3918-10-04 01:39:27		212.54	1.46357	1.47677	212.971	1.17388	1.19773	205.221	8.21847	8.93192	217.508	6.67383	7.27987	210.821	3.89309	4.04941	207.399	3.42683	3.50253
3918-10-04 01:17:46	212.885	214.441	215.985		211.563	213.289	214.91		201.904	206.878	211.637		212.754	215.835	218.707		208.094	211.351	214.441		207.41	210.946	214.417		3918-10-04 01:41:02		212.508	1.46249	1.47565	212.926	1.17518	1.1971	205.134	8.22053	8.93641	217.59	6.65264	7.25086	210.814	3.88807	4.04397	207.666	3.40732	3.48201
3918-10-04 01:19:20	212.831	214.388	215.932		211.509	213.236	214.857		201.848	206.822	211.581		212.702	215.784	218.655		208.04	211.297	214.387		207.357	210.892	214.363		3918-10-04 01:42:36		212.452	1.46601	1.47927	212.886	1.17758	1.19788	205.292	8.20704	8.91665	217.579	6.66282	7.26351	210.787	3.89547	4.05194	207.505	3.42096	3.49636
3918-10-04 01:20:54	212.778	214.335	215.879		211.456	213.183	214.804		201.792	206.767	211.525		212.651	215.732	218.603		207.987	211.243	214.332		207.304	210.838	214.308		3918-10-04 01:44:11		212.394	1.46177	1.47491	212.765	1.18083	1.19601	204.622	8.28093	8.99938	217.395	6.6634	7.2725	210.695	3.88628	4.04187	207.668	3.39623	3.47033
3918-10-04 01:22:29	212.724	214.282	215.827		211.403	213.131	214.751		201.737	206.712	211.47		212.6	215.681	218.552		207.933	211.19	214.278		207.252	210.784	214.254		3918-10-04 01:45:45		212.402	1.46121	1.47433	212.778	1.18012	1.19585	205.265	8.17613	8.88047	217.771	6.60274	7.19655	210.835	3.87427	4.02906	208.081	3.3757	3.45392
3918-10-04 01:24:03	212.671	214.23	215.775		211.35	213.079	214.699		201.682	206.657	211.415		212.55	215.631	218.5		207.879	211.137	214.225		207.199	210.73	214.201		3918-10-04 01:47:19		212.194	1.48432	1.49991	212.832	1.18448	1.20258	205.304	8.27623	8.99874	217.29	6.76262	7.39568	210.528	3.95127	4.11198	206.439	3.50507	3.58616
3918-10-04 01:25:38	212.618	214.178	215.723		211.297	213.027	214.647		201.627	206.602	211.36		212.499	215.58	218.449		207.826	211.084	214.171		207.147	210.677	214.147		3918-10-04 01:48:54		212.21	1.47232	1.48725	212.643	1.1886	1.19871	204.746	8.30041	9.02396	217.251	6.71488	7.34042	210.518	3.91906	4.07711	207.227	3.43639	3.51403
3918-10-04 01:27:12	212.565	214.126	215.671		211.245	212.974	214.595		201.573	206.548	211.306		212.449	215.53	218.398		207.772	211.032	214.118		207.095	210.623	214.094		3918-10-04 01:50:28		212.145	1.47779	1.49465	212.704	1.18777	1.2005	205.259	8.24662	8.96454	217.443	6.71069	7.32678	210.556	3.93091	4.08999	207.079	3.4553	3.53766
3918-10-04 01:28:47	212.512	214.074	215.619		211.193	212.922	214.543		201.518	206.493	211.252		212.399	215.48	218.348		207.719	210.979	214.065		207.043	210.57	214.041		3918-10-04 01:52:02		212.118	1.46596	1.48342	212.39	1.19696	1.20589	204.218	8.34476	9.08003	216.884	6.74545	7.38066	210.289	3.91928	4.07704	207.407	3.41081	3.48566
3918-10-04 01:30:21	212.46	214.022	215.568		211.14	212.869	214.491		201.464	206.439	211.197		212.349	215.43	218.297		207.667	210.926	214.012		206.991	210.517	213.987		3918-10-04 01:53:37		212.104	1.47135	1.48929	212.601	1.19003	1.19841	205.242	8.21338	8.92538	217.583	6.66107	7.26121	210.591	3.91028	4.06771	207.625	3.41402	3.48906
3918-10-04 01:31:55	212.408	213.97	215.516		211.089	212.817	214.44		201.41	206.385	211.144		212.3	215.38	218.247		207.614	210.873	213.959		206.939	210.465	213.934		3918-10-04 01:55:11		211.958	1.47918	1.499	212.457	1.19863	1.20717	204.733	8.33298	9.06179	217.03	6.77153	7.418	210.263	3.9541	4.11469	206.785	3.46878	3.54813
3918-10-04 01:33:30	212.355	213.918	215.465		211.037	212.765	214.389		201.357	206.331	211.09		212.25	215.331	218.197		207.561	210.82	213.906		206.887	210.413	213.881		3918-10-04 01:56:46		211.972	1.47028	1.49036	212.375	1.19819	1.20778	204.681	8.29286	9.01418	217.173	6.71256	7.34117	210.344	3.92421	4.08245	207.447	3.41785	3.49308
3918-10-04 01:35:04	212.304	213.867	215.415		210.985	212.713	214.338		201.303	206.277	211.036		212.201	215.281	218.147		207.509	210.767	213.853		206.836	210.36	213.828		3918-10-04 01:58:20		211.866	1.4817	1.49895	212.393	1.20113	1.20998	204.887	8.30682	9.03542	217.093	6.7616	7.40333	210.257	3.95411	4.1147	206.881	3.46325	3.54493
3918-10-04 01:36:39	212.252	213.815	215.364		210.933	212.662	214.287		201.25	206.224	210.983		212.152	215.232	218.097		207.457	210.715	213.801		206.784	210.308	213.775		3918-10-04 01:59:54		211.806	1.47849	1.49398	212.249	1.19967	1.21467	204.151	8.39308	9.13908	216.76	6.79966	7.43721	210.105	3.95242	4.11266	206.909	3.44812	3.52992
3918-10-04 01:38:13	212.2	213.764	215.313		210.881	212.61	214.237		201.197	206.171	210.929		212.104	215.183	218.048		207.406	210.662	213.748		206.733	210.256	213.722		3918-10-04 02:01:29		211.829	1.47347	1.48953	212.173	1.19829	1.21652	204.514	8.31288	9.03521	217.047	6.72682	7.36388	210.178	3.93466	4.09353	207.518	3.41147	3.48637
3918-10-04 01:39:48	212.149	213.713	215.263		210.829	212.559	214.186		201.144	206.118	210.875		212.055	215.134	217.999		207.354	210.61	213.696		206.682	210.204	213.67		3918-10-04 02:03:03		211.69	1.48612	1.5001	212.212	1.20127	1.21788	204.401	8.37881	9.1163	216.797	6.81133	7.45359	210.02	3.97083	4.13435	206.664	3.4727	3.552
3918-10-04 01:41:22	212.098	213.662	215.213		210.777	212.508	214.136		201.092	206.065	210.821		212.007	215.085	217.949		207.303	210.558	213.644		206.603	210.152	213.618		3918-10-04 02:04:37		211.663	1.48263	1.4965	212.108	1.19998	1.22102	204.242	8.37896	9.12016	216.824	6.78697	7.42629	209.986	3.96098	4.12507	206.993	3.44363	3.52745
3918-10-04 01:42:57	212.047	213.611	215.163		210.726	212.457	214.086		201.039	206.012	210.768		211.958	215.037	217.899		207.252	210.507	213.592		206.552	210.101	213.566		3918-10-04 02:06:12		211.636	1.48247	1.49631	212.079	1.19969	1.22194	204.414	8.3472	9.07836	216.974	6.75382	7.39649	210.026	3.95592	4.11765	207.181	3.43569	3.51454
3918-10-04 01:44:31	211.997	213.561	215.113		210.675	212.407	214.037		200.987	205.959	210.715		211.909	214.988	217.849		207.201	210.455	213.54		206.501	210.05	213.514		3918-10-04 02:07:46		211.588	1.47775	1.49143	211.905	1.20188	1.2235	203.743	8.42275	9.16427	216.616	6.79583	7.42835	209.847	3.95228	4.11537	207.318	3.41449	3.48952
3918-10-04 01:46:05	211.945	213.51	215.064		210.624	212.356	213.987		200.934	205.906	210.662		211.86	214.939	217.799		207.15	210.404	213.489		206.45	209.999	213.462		3918-10-04 02:09:21		211.516	1.48558	1.49944	211.929	1.20287	1.22553	204.115	8.39076	9.13715	216.726	6.80008	7.43549	209.839	3.96897	4.13342	207.056	3.43802	3.52032
3918-10-04 01:47:40	211.894	213.46	215.014		210.573	212.306	213.937		200.881	205.854	210.609		211.811	214.89	217.75		207.099	210.353	213.437		206.429	209.947	213.411		3918-10-04 02:10:55		211.508	1.48074	1.49446	211.884	1.20303	1.22378	204.122	8.36122	9.10185	216.873	6.74913	7.38427	209.91	3.94905	4.11199	207.499	3.40687	3.48152
3918-10-04 01:49:14	211.843	213.41	214.965		210.522	212.256	213.886		200.829	205.801	210.557		211.763	214.841	217.701		207.049	210.303	213.386		206.379	209.896	213.359		3918-10-04 02:12:29		211.37	1.4919	1.50586	211.788	1.20979	1.22659	203.704	8.47363	9.22305	216.414	6.86205	7.51593	209.625	3.99188	4.15782	206.644	3.46395	3.54279
3918-10-04 01:50:49	211.793	213.36	214.915		210.472	212.207	213.837		200.776	205.749	210.504		211.714	214.793	217.652		206.999	210.252	213.335		206.329	209.845	213.308		3918-10-04 02:14:04		211.373	1.48682	1.50065	211.715	1.21121	1.22493	203.679	8.44872	9.19361	216.5	6.82645	7.46941	209.677	3.97373	4.13826	207.174	3.42677	3.50547
3918-10-04 01:52:23	211.742	213.31	214.865		210.422	212.157	213.787		200.724	205.697	210.452		211.666	214.744	217.603		206.948	210.202	213.285		206.279	209.794	213.257		3918-10-04 02:15:38		211.223	1.50242	1.51736	211.768	1.21316	1.22917	203.815	8.4944	9.25181	216.372	6.90022	7.56351	209.501	4.0214	4.18954	206.185	3.50576	3.5886
3918-10-04 01:53:58	211.692	213.261	214.816		210.372	212.108	213.737		200.672	205.645	210.4		211.618	214.696	217.555		206.897	210.152	213.234		206.229	209.743	213.206		3918-10-04 02:17:12		211.233	1.50035	1.51498	211.727	1.21426	1.22853	204.129	8.42823	9.1814	216.494	6.87268	7.52497	209.574	4.00985	4.17718	206.591	3.48035	3.56008
3918-10-04 01:55:32	211.642	213.212	214.767		210.322	212.059	213.688		200.62	205.594	210.349		211.571	214.648	217.506		206.847	210.102	213.184		206.18	209.693	213.156		3918-10-04 02:18:47		211.175	1.50024	1.51649	211.726	1.21423	1.22845	204.122	8.42828	9.18163	216.64	6.84704	7.49145	209.618	4.00585	4.17294	206.569	3.48108	3.56086
3918-10-04 01:57:06	211.592	213.163	214.718		210.272	212.01	213.639		200.569	205.542	210.297		211.523	214.6	217.458		206.84	210.052	213.134		206.131	209.642	213.105		3918-10-04 02:20:21		211.063	1.50741	1.52692	211.667	1.21932	1.23114	204.126	8.46702	9.22765	216.326	6.92863	7.59956	209.409	4.04205	4.21173	205.959	3.52626	3.61382
3918-10-04 01:58:41	211.542	213.114	214.669		210.223	211.96	213.59		200.518	205.491	210.246		211.476	214.553	217.41		206.79	210.003	213.084		206.082	209.592	213.023		3918-10-04 02:21:56		211.065	1.49798	1.51732	211.529	1.22205	1.23173	203.544	8.51196	9.26878	216.284	6.8924	7.55816	209.348	4.02088	4.18868	206.431	3.48187	3.56171
3918-10-04 02:00:15	211.493	213.065	214.62		210.174	211.91	213.541		200.467	205.44	210.098		211.429	214.505	217.362		206.74	209.953	213.034		206.033	209.542	212.972		3918-10-04 02:23:30		211.057	1.49398	1.5135	211.431	1.22497	1.23476	203.58	8.48371	9.23436	216.327	6.868	7.52703	209.427	4.00337	4.16988	206.824	3.45029	3.52993
3918-10-04 02:01:50	211.443	213.016	214.572		210.125	211.861	213.492		200.416	205.388	210.047		211.382	214.458	217.315		206.691	209.903	212.985		205.984	209.492	212.921		3918-10-04 02:25:04		210.944	1.50873	1.52846	211.55	1.22433	1.23411	203.981	8.48762	9.25394	216.307	6.9298	7.60186	209.391	4.04247	4.21215	205.979	3.52412	3.61215
3918-10-04 02:03:24	211.394	212.968	214.523		210.076	211.812	213.444		200.365	205.338	209.997		211.335	214.411	217.268		206.641	209.853	212.934		205.935	209.443	212.87		3918-10-04 02:26:39		210.863	1.50481	1.52221	211.314	1.22951	1.24257	202.835	8.64182	9.42574	215.705	7.00475	7.69357	209.129	4.04602	4.21548	205.894	3.51147	3.59668
3918-10-04 02:04:59	211.345	212.919	214.475		210.027	211.763	213.396		200.315	205.287	209.946		211.289	214.364	217.22		206.592	209.804	212.884		205.886	209.394	212.819		3918-10-04 02:28:13		210.888	1.50368	1.52177	211.379	1.22922	1.23947	203.75	8.49403	9.24755	216.303	6.90035	7.56681	209.354	4.02698	4.1953	206.506	3.48436	3.56433
3918-10-04 02:06:33	211.296	212.87	214.427		209.978	211.714	213.348		200.264	205.236	209.992		211.242	214.318	217.173		206.543	209.755	212.835		205.838	209.345	212.769		3918-10-04 02:29:48		210.804	1.49988	1.51554	211.158	1.22746	1.24727	202.823	8.60635	9.38283	215.801	6.95608	7.63509	209.121	4.02831	4.19628	206.478	3.4689	3.54804
3918-10-04 02:08:07	211.248	212.821	214.38		209.929	211.665	213.3		200.214	205.186	209.941		211.196	214.271	217.127		206.494	209.705	212.785		205.789	209.296	212.719		3918-10-04 02:31:22		210.767	1.50755	1.52226	211.275	1.22958	1.24435	203.658	8.50993	9.26473	216.215	6.915	7.58836	209.281	4.03374	4.20248	206.413	3.4902	3.5705
3918-10-04 02:09:42	211.199	212.773	214.332		209.88	211.617	213.252		200.164	205.136	209.89		211.15	214.225	217.08		206.446	209.657	212.735		205.741	209.247	212.669		3918-10-04 02:32:56		210.669	1.51008	1.52472	211.148	1.22973	1.25006	203.268	8.56772	9.34148	215.93	6.95913	7.64633	209.068	4.04988	4.22126	206.134	3.50109	3.58512
3918-10-04 02:11:16	211.151	212.725	214.285		209.831	211.569	213.205		200.115	205.085	209.84		211.105	214.179	217.034		206.397	209.608	212.686		205.692	209.198	212.619		3918-10-04 02:34:31		210.587	1.51944	1.53435	211.206	1.23213	1.24996	203.561	8.56273	9.32877	215.92	6.99256	7.68567	209.037	4.07174	4.24666	205.77	3.53631	3.62026
3918-10-04 02:12:51	211.103	212.677	214.237		209.782	211.521	213.158		200.065	205.036	209.789		211.059	214.133	216.987		206.349	209.56	212.637		205.644	209.149	212.569		3918-10-04 02:36:05		210.52	1.51896	1.53388	211.087	1.23152	1.25451	203.052	8.62672	9.41665	215.625	7.03923	7.73485	208.868	4.08	4.25528	205.686	3.53416	3.618
3918-10-04 02:14:25	211.055	212.629	214.19		209.734	211.473	213.11		200.016	204.986	209.739		211.014	214.088	216.94		206.301	209.511	212.588		205.596	209.101	212.519		3918-10-04 02:37:39		210.482	1.51569	1.53052	211.006	1.23011	1.25659	203.073	8.59853	9.38262	215.63	7.01848	7.70944	208.719	4.07967	4.25464	206.019	3.50478	3.59207
3918-10-04 02:16:00	211.007	212.581	214.143		209.686	211.425	213.064		199.966	204.936	209.689		210.968	214.042	216.893		206.253	209.463	212.539		205.549	209.053	212.47		3918-10-04 02:39:14		210.375	1.52419	1.53928	210.948	1.2344	1.259	202.714	8.69418	9.48167	215.27	7.10438	7.82071	208.335	4.12594	4.30406	205.394	3.55254	3.63741
3918-10-04 02:17:34	210.959	212.534	214.096		209.637	211.377	213.017		199.916	204.886	209.639		210.921	213.997	216.846		206.206	209.415	212.491		205.501	209.005	212.421		3918-10-04 02:40:48		210.363	1.52767	1.54286	211.08	1.23303	1.25638	203.684	8.55378	9.31629	215.866	7.01101	7.70415	208.684	4.10661	4.28378	205.633	3.54843	3.63305
3918-10-04 02:19:09	210.911	212.486	214.05		209.589	211.33	212.97		199.867	204.836	209.589		210.875	213.951	216.8		206.158	209.367	212.443		205.454	208.956	212.372		3918-10-04 02:42:23		210.237	1.53649	1.55194	210.984	1.23582	1.26198	203.381	8.62947	9.41231	215.47	7.11144	7.82146	208.409	4.1434	4.32313	205.012	3.59085	3.68309
3918-10-04 02:20:43	210.863	212.439	214.003		209.542	211.283	212.922		199.817	204.787	209.54		210.83	213.905	216.753		206.111	209.319	212.394		205.406	208.908	212.323		3918-10-04 02:43:57		210.28	1.52418	1.53928	210.858	1.23742	1.25817	203.226	8.59011	9.36907	215.679	7.02084	7.71298	208.619	4.0952	4.27128	205.907	3.51753	3.60333
3918-10-04 02:22:17	210.815	212.392	213.957		209.494	211.236	212.875		199.768	204.738	209.49		210.784	213.859	216.707		206.064	209.271	212.346		205.359	208.859	212.274		3918-10-04 02:45:31		210.231	1.52335	1.53863	210.8	1.23928	1.25755	203.006	8.61227	9.40053	215.526	7.04145	7.73625	208.314	4.114	4.29108	205.93	3.51068	3.59683
3918-10-04 02:23:52	210.767	212.345	213.91		209.447	211.189	212.828		199.719	204.689	209.441		210.738	213.814	216.661		206.017	209.224	212.299		205.312	208.811	212.225		3918-10-04 02:47:06		210.146	1.53122	1.54908	210.774	1.24324	1.26043	202.891	8.6771	9.47114	215.401	7.09786	7.80682	208.121	4.15127	4.33297	205.347	3.56295	3.64838
3918-10-04 02:25:26	210.72	212.298	213.863		209.399	211.143	212.781		199.67	204.64	209.392		210.693	213.768	216.615		205.969	209.177	212.251		205.266	208.763	212.177		3918-10-04 02:48:40		210.145	1.52594	1.54373	210.672	1.24592	1.25874	202.803	8.66409	9.4503	215.413	7.07214	7.77549	208.138	4.13516	4.31445	205.796	3.52462	3.60793
3918-10-04 02:27:01	210.673	212.252	213.817		209.352	211.096	212.734		199.621	204.591	209.344		210.648	213.722	216.569		205.922	209.13	212.204		205.219	208.715	212.129		3918-10-04 02:50:14		210.057	1.52784	1.54822	210.581	1.25059	1.26171	202.373	8.74522	9.54735	215.163	7.11775	7.84164	208.021	4.14968	4.33519	205.442	3.54843	3.63306
3918-10-04 02:28:35	210.626	212.206	213.77		209.305	211.05	212.688		199.572	204.542	209.295		210.603	213.677	216.524		205.874	209.083	212.156		205.173	208.668	212.081		3918-10-04 02:51:49		209.995	1.53031	1.55222	210.586	1.25118	1.26233	202.734	8.69974	9.4889	215.292	7.10877	7.82495	208.024	4.15577	4.34182	205.425	3.55546	3.64048
3918-10-04 02:30:10	210.579	212.159	213.724		209.259	211.004	212.642		199.524	204.494	209.247		210.558	213.632	216.478		205.827	209.036	212.109		205.126	208.62	212.033		3918-10-04 02:53:23		209.943	1.53197	1.5524	210.562	1.25226	1.26345	202.686	8.70949	9.49956	215.303	7.10762	7.82306	208.044	4.15444	4.33954	205.352	3.55968	3.64494
3918-10-04 02:31:44	210.532	212.113	213.678		209.212	210.957	212.595		199.476	204.446	209.198		210.514	213.587	216.433		205.78	208.99	212.062		205.08	208.572	211.985		3918-10-04 02:54:58		209.9	1.53325	1.55246	210.465	1.25666	1.26799	202.452	8.7468	9.5474	215.181	7.12599	7.85071	207.984	4.15989	4.34661	205.296	3.56273	3.64816
3918-10-04 02:33:18	210.485	212.067	213.632		209.166	210.91	212.55		199.428	204.398	209.15		210.469	213.542	216.388		205.733	208.942	212.016		205.034	208.525	211.937		3918-10-04 02:56:32		209.951	1.51899	1.53946	210.359	1.25631	1.26812	202.493	8.66765	9.45236	215.367	7.04002	7.73911	208.112	4.11344	4.29147	206.298	3.48123	3.56108
3918-10-04 02:34:53	210.439	212.022	213.587		209.12	210.864	212.504		199.38	204.35	209.103		210.425	213.498	216.343		205.687	208.895	211.968		204.988	208.478	211.889		3918-10-04 02:58:06		209.733	1.54394	1.55981	210.409	1.26118	1.27269	202.339	8.79683	9.60945	214.885	7.20201	7.94711	207.81	4.19303	4.37948	204.72	3.60401	3.69292
3918-10-04 02:36:27	210.392	211.976	213.541		209.074	210.817	212.458		199.332	204.302	209.055		210.381	213.454	216.299		205.64	208.848	211.921		204.942	208.431	211.841		3918-10-04 02:59:41		209.68	1.55325	1.56937	210.489	1.26041	1.27192	202.918	8.74164	9.54951	215.031	7.20994	7.95822	207.849	4.21181	4.39992	204.398	3.64265	3.73368
3918-10-04 02:38:02	210.346	211.929	213.496		209.028	210.771	212.413		199.285	204.255	209.007		210.337	213.41	216.254		205.594	208.801	211.874		204.896	208.384	211.793		3918-10-04 03:01:15		209.718	1.53293	1.54848	210.224	1.25917	1.27701	201.975	8.78788	9.60509	214.915	7.14403	7.87615	207.777	4.16313	4.347	205.503	3.53624	3.6202
3918-10-04 02:39:36	210.3	211.884	213.451		208.982	210.725	212.367		199.238	204.207	208.959		210.294	213.366	216.21		205.548	208.754	211.827		204.85	208.338	211.746		3918-10-04 03:02:49		209.596	1.54618	1.56205	210.25	1.26261	1.27936	202.064	8.82842	9.65333	214.756	7.21937	7.96658	207.662	4.19987	4.38667	204.774	3.59612	3.68459
3918-10-04 02:41:11	210.254	211.838	213.406		208.935	210.679	212.322		199.19	204.16	208.911		210.25	213.322	216.166		205.502	208.707	211.78		204.804	208.292	211.698		3918-10-04 03:04:24		209.501	1.56584	1.58224	210.466	1.26403	1.27569	203.18	8.7396	9.54794	215.045	7.24118	7.99505	207.816	4.23526	4.42529	204.021	3.67943	3.77635
3918-10-04 02:42:45	210.209	211.792	213.361		208.889	210.633	212.277		199.143	204.113	208.883		210.207	213.278	216.122		205.456	208.66	211.734		204.758	208.246	211.651		3918-10-04 03:05:58		209.464	1.55382	1.56985	210.138	1.26423	1.28595	201.798	8.89734	9.72694	214.489	7.28921	8.04865	207.483	4.22503	4.41368	204.322	3.63083	3.7212
3918-10-04 02:44:19	210.151	211.747	213.316		208.843	210.588	212.232		199.097	204.066	208.835		210.163	213.235	216.078		205.41	208.614	211.725		204.713	208.2	211.604		3918-10-04 03:07:33		209.439	1.56037	1.57657	210.277	1.26605	1.28169	202.774	8.76868	9.5734	214.925	7.22936	7.98138	207.703	4.22362	4.4125	204.385	3.64338	3.73445
3918-10-04 02:45:54	210.105	211.701	213.271		208.797	210.542	212.188		199.05	204.02	208.787		210.12	213.192	216.035		205.365	208.568	211.678		204.668	208.155	211.557		3918-10-04 03:09:07		209.494	1.54027	1.55592	209.979	1.26089	1.2877	201.777	8.82899	9.64366	214.733	7.18332	7.92185	207.61	4.17873	4.36366	205.355	3.54608	3.63059
3918-10-04 02:47:28	210.06	211.656	213.227		208.751	210.497	212.143		199.004	203.973	208.739		210.078	213.149	215.991		205.319	208.523	211.632		204.622	208.11	211.51		3918-10-04 03:10:41		209.38	1.55335	1.56932	210.041	1.26338	1.28937	202.069	8.83209	9.65758	214.666	7.24067	7.99149	207.498	4.21538	4.40324	204.707	3.60191	3.69071
3918-10-04 02:49:03	210.015	211.611	213.183		208.706	210.452	212.099		198.957	203.926	208.692		210.035	213.106	215.946		205.274	208.477	211.585		204.577	208.064	211.464		3918-10-04 03:12:16		209.292	1.56534	1.58162	210.141	1.26659	1.28825	202.5	8.82033	9.6337	214.811	7.25491	8.01116	207.572	4.23614	4.42588	204.239	3.65303	3.74463
3918-10-04 02:50:37	209.97	211.566	213.138		208.66	210.407	212.055		198.91	203.878	208.644		209.992	213.063	215.902		205.229	208.432	211.539		204.532	208.02	211.417		3918-10-04 03:13:50		209.256	1.55958	1.57566	209.946	1.26686	1.29233	201.84	8.88736	9.71584	214.456	7.29389	8.05394	207.384	4.232	4.42109	204.415	3.62479	3.71484
3918-10-04 02:52:12	209.925	211.522	213.094		208.615	210.363	212.011		198.863	203.831	208.597		209.949	213.02	215.858		205.185	208.387	211.493		204.488	207.974	211.371		3918-10-04 03:15:24		209.23	1.55994	1.57603	209.902	1.2687	1.29227	201.997	8.85546	9.6868	214.493	7.28469	8.04315	207.395	4.22989	4.41882	204.541	3.61679	3.70639
3918-10-04 02:53:46	209.879	211.477	213.051		208.57	210.318	211.966		198.816	203.784	208.55		209.905	212.977	215.814		205.14	208.342	211.447		204.443	207.928	211.325		3918-10-04 03:16:59		209.223	1.55362	1.56953	209.784	1.27164	1.29011	201.61	8.89083	9.71462	214.47	7.25974	8.01207	207.356	4.21457	4.40213	204.872	3.58101	3.66968
3918-10-04 02:55:21	209.834	211.433	213.007		208.525	210.274	211.922		198.77	203.738	208.504		209.862	212.934	215.771		205.095	208.297	211.401		204.399	207.883	211.279		3918-10-04 03:18:33		209.079	1.56745	1.5877	209.877	1.27235	1.29492	201.902	8.91304	9.74947	214.331	7.3484	8.11922	207.251	4.26135	4.45272	203.96	3.6629	3.7586
3918-10-04 02:56:55	209.789	211.388	212.963		208.48	210.229	211.877		198.723	203.691	208.457		209.819	212.89	215.727		205.051	208.253	211.356		204.354	207.838	211.233		3918-10-04 03:20:08		209.122	1.55343	1.57223	209.654	1.2774	1.29028	201.405	8.92233	9.75419	214.328	7.28476	8.04261	207.238	4.22327	4.41139	204.805	3.58381	3.6716
3918-10-04 02:58:29	209.745	211.344	212.919		208.436	210.185	211.833		198.677	203.645	208.41		209.776	212.847	215.684		205.007	208.209	211.311		204.31	207.793	211.187		3918-10-04 03:21:42		209.024	1.56671	1.58852	209.848	1.27336	1.29468	202.175	8.86362	9.69263	214.582	7.29528	8.05749	207.319	4.25366	4.44448	204.198	3.65234	3.74389
3918-10-04 03:00:04	209.7	211.3	212.875		208.391	210.141	211.789		198.631	203.598	208.364		209.734	212.804	215.64		204.962	208.165	211.265		204.266	207.748	211.142		3918-10-04 03:23:16		208.996	1.55658	1.5788	209.538	1.2837	1.29635	201.139	8.97924	9.82796	214.096	7.33326	8.11174	207.059	4.24589	4.44234	204.453	3.61064	3.6999
3918-10-04 03:01:38	209.656	211.257	212.831		208.347	210.098	211.745		198.585	203.552	208.318		209.691	212.762	215.597		204.917	208.121	211.22		204.222	207.703	211.096		3918-10-04 03:24:51		208.936	1.56359	1.5842	209.635	1.28118	1.29381	201.653	8.92684	9.75925	214.338	7.32072	8.08533	207.138	4.25421	4.44836	204.354	3.63023	3.72057
3918-10-04 03:03:13	209.611	211.213	212.787		208.303	210.054	211.701		198.54	203.506	208.272		209.649	212.719	215.554		204.873	208.077	211.175		204.178	207.659	211.051		3918-10-04 03:26:25		208.891	1.56379	1.58309	209.528	1.28561	1.29834	201.296	8.97905	9.82409	214.103	7.3511	8.13282	207.012	4.26124	4.46124	204.282	3.63105	3.72143
3918-10-04 03:04:47	209.567	211.169	212.744		208.259	210.011	211.657		198.494	203.461	208.226		209.607	212.676	215.512		204.828	208.033	211.131		204.135	207.614	211.006		3918-10-04 03:27:59		208.86	1.56461	1.58304	209.515	1.28616	1.29891	201.523	8.94417	9.77742	214.253	7.32801	8.09807	207.049	4.25804	4.45622	204.406	3.62409	3.71409
3918-10-04 03:06:22	209.523	211.126	212.701		208.215	209.967	211.614		198.449	203.415	208.181		209.565	212.634	215.469		204.784	207.988	211.086		204.091	207.57	210.961		3918-10-04 03:29:34		208.747	1.57536	1.59211	209.491	1.28992	1.30281	201.467	8.99537	9.83954	213.961	7.40836	8.21144	206.894	4.29552	4.49485	203.7	3.67826	3.77239
3918-10-04 03:07:56	209.479	211.083	212.657		208.171	209.923	211.57		198.404	203.37	208.135		209.523	212.592	215.427		204.74	207.944	211.042		204.048	207.526	210.915		3918-10-04 03:31:08		208.693	1.58343	1.6004	209.556	1.28931	1.30223	201.983	8.93643	9.78219	214.138	7.40949	8.20129	206.932	4.30906	4.5116	203.517	3.70596	3.80152
3918-10-04 03:09:30	209.435	211.039	212.614		208.128	209.879	211.527		198.359	203.324	208.09		209.481	212.55	215.384		204.696	207.899	210.997		204.005	207.482	210.87		3918-10-04 03:32:43		208.627	1.58269	1.59963	209.408	1.29503	1.30808	201.265	9.04775	9.90643	213.758	7.46604	8.27959	206.735	4.32114	4.52052	203.361	3.70723	3.80275
3918-10-04 03:11:05	209.392	210.996	212.571		208.084	209.835	211.484		198.314	203.279	208.045		209.44	212.508	215.342		204.652	207.855	210.952		203.961	207.438	210.825		3918-10-04 03:34:17		208.603	1.57944	1.59627	209.34	1.29618	1.30976	201.153	9.04212	9.90234	213.838	7.43208	8.23887	206.733	4.31001	4.50842	203.635	3.68138	3.77565
3918-10-04 03:12:39	209.348	210.953	212.529		208.041	209.791	211.441		198.269	203.234	208		209.398	212.466	215.3		204.609	207.811	210.907		203.918	207.394	210.78		3918-10-04 03:35:51		208.678	1.57034	1.58693	209.373	1.29274	1.30566	201.886	8.87842	9.70734	214.446	7.29558	8.05588	207.003	4.26278	4.46331	204.577	3.61587	3.70542
3918-10-04 03:14:14	209.305	210.91	212.486		207.998	209.748	211.398		198.225	203.19	207.954		209.357	212.425	215.259		204.565	207.767	210.863		203.874	207.35	210.735		3918-10-04 03:37:26		208.522	1.58198	1.59887	209.253	1.29642	1.31385	201.216	9.0333	9.89039	213.87	7.42645	8.23241	206.664	4.31609	4.5149	203.683	3.67914	3.77331
3918-10-04 03:15:48	209.262	210.866	212.444		207.954	209.705	211.356		198.18	203.145	207.908		209.316	212.383	215.217		204.522	207.723	210.818		203.831	207.306	210.691		3918-10-04 03:39:00		208.473	1.58309	1.6	209.202	1.29642	1.31607	201.053	9.05629	9.92149	213.724	7.45405	8.26429	206.572	4.32271	4.52191	203.651	3.68004	3.77425
3918-10-04 03:17:23	209.219	210.823	212.401		207.911	209.662	211.313		198.136	203.101	207.863		209.275	212.342	215.175		204.479	207.679	210.774		203.788	207.263	210.646		3918-10-04 03:40:34		208.455	1.58359	1.60051	209.187	1.29645	1.31679	201.314	9.01641	9.86806	213.843	7.4302	8.23663	206.615	4.31914	4.51811	203.817	3.67078	3.76458
3918-10-04 03:18:57	209.176	210.781	212.359		207.867	209.619	211.271		198.092	203.057	207.818		209.234	212.301	215.134		204.436	207.636	210.73		203.745	207.219	210.602		3918-10-04 03:42:09		208.413	1.57814	1.5949	209.024	1.29434	1.3218	200.585	9.10313	9.8507	213.52	7.4635	8.27293	206.491	4.3101	4.50807	203.87	3.64951	3.74215
3918-10-04 03:20:31	209.133	210.738	212.317		207.824	209.576	211.229		198.048	203.013	207.773		209.193	212.26	215.093		204.393	207.593	210.686		203.702	207.176	210.557		3918-10-04 03:43:43		208.291	1.59557	1.61281	209.121	1.29921	1.32252	201.004	9.10449	9.97988	213.521	7.52703	8.3513	206.415	4.3559	4.55765	203.142	3.72744	3.82395
3918-10-04 03:22:06	209.102	210.695	212.275		207.78	209.533	211.187		198.004	202.968	207.728		209.153	212.219	215.052		204.35	207.55	210.642		203.66	207.134	210.513		3918-10-04 03:45:18		208.255	1.59669	1.61395	209.086	1.29932	1.32416	201.208	9.07397	9.9389	213.566	7.51847	8.3414	206.392	4.35802	4.5599	203.124	3.72829	3.82516
3918-10-04 03:23:40	209.06	210.653	212.233		207.737	209.491	211.145		197.96	202.923	207.683		209.113	212.179	215.011		204.307	207.507	210.598		203.617	207.091	210.469		3918-10-04 03:46:52		208.321	1.58121	1.59804	208.993	1.29486	1.32308	201.26	8.9884	9.83605	213.997	7.37042	8.16518	206.589	4.30317	4.50073	204.329	3.63032	3.72066
3918-10-04 03:25:15	209.018	210.61	212.191		207.694	209.448	211.103		197.916	202.879	207.638		209.072	212.138	214.969		204.265	207.464	210.554		203.575	207.048	210.426		3918-10-04 03:48:26		208.195	1.59057	1.60791	208.921	1.30029	1.32544	200.856	9.08866	9.92101	213.578	7.48104	8.29542	206.352	4.33954	4.53976	203.625	3.68027	3.77447
3918-10-04 03:26:49	208.975	210.568	212.15		207.652	209.406	211.061		197.871	202.835	207.594		209.032	212.098	214.928		204.223	207.421	210.511		203.533	207.005	210.382		3918-10-04 03:50:01		208.043	1.60421	1.62614	208.931	1.30473	1.33042	200.807	9.17416	9.99369	213.194	7.61843	8.46119	206.082	4.39963	4.6139	202.503	3.77517	3.8754
3918-10-04 03:28:24	208.932	210.526	212.108		207.609	209.364	211.02		197.827	202.791	207.55		208.992	212.057	214.886		204.181	207.379	210.468		203.49	206.962	210.338		3918-10-04 03:51:35		208.054	1.59876	1.62031	208.889	1.30464	1.3285	200.839	9.13739	9.96581	213.334	7.56603	8.39663	206.168	4.37726	4.58558	203.005	3.73255	3.83285
3918-10-04 03:29:58	208.89	210.484	212.067		207.566	209.322	210.978		197.784	202.746	207.506		208.952	212.017	214.845		204.139	207.336	210.425		203.448	206.92	210.295		3918-10-04 03:53:10		208.054	1.59152	1.61298	208.785	1.30674	1.32605	200.756	9.11181	9.91349	213.397	7.52049	8.34141	206.181	4.35584	4.56132	203.501	3.68918	3.78379
3918-10-04 03:31:33	208.847	210.442	212.026		207.524	209.28	210.936		197.74	202.703	207.462		208.911	211.977	214.804		204.097	207.294	210.382		203.406	206.877	210.252		3918-10-04 03:54:44		207.949	1.60034	1.62201	208.778	1.30969	1.32876	200.637	9.1752	9.9414	213.087	7.60977	8.46142	206.012	4.39018	4.6063	202.863	3.74039	3.83883
3918-10-04 03:33:07	208.805	210.401	211.985		207.482	209.238	210.894		197.696	202.659	207.418		208.87	211.936	214.763		204.055	207.252	210.339		203.365	206.834	210.208		3918-10-04 03:56:18		207.936	1.59427	1.61548	208.676	1.31195	1.32659	200.323	9.19424	9.86549	213.149	7.57021	8.40601	206.031	4.37039	4.58357	203.288	3.70305	3.79829
3918-10-04 03:34:41	208.763	210.359	211.943		207.44	209.197	210.852		197.653	202.615	207.374		208.83	211.895	214.722		204.014	207.21	210.296		203.323	206.791	210.165		3918-10-04 03:57:53		207.892	1.59902	1.619	208.689	1.3126	1.32782	200.642	9.15701	9.92431	213.205	7.57768	8.40948	206.037	4.3795	4.5934	203.185	3.71797	3.81398
3918-10-04 03:36:16	208.721	210.318	211.902		207.398	209.155	210.811		197.61	202.572	207.33		208.79	211.854	214.681		203.972	207.168	210.253		203.282	206.748	210.123		3918-10-04 03:59:27		207.862	1.60011	1.61925	208.66	1.31401	1.32816	200.945	9.10166	9.96246	213.337	7.5526	8.38012	206.02	4.38157	4.59641	203.312	3.7116	3.80733
3918-10-04 03:37:50	208.679	210.276	211.861		207.356	209.114	210.769		197.567	202.529	207.287		208.749	211.814	214.64		203.929	207.127	210.211		203.24	206.706	210.08		3918-10-04 04:01:01		207.785	1.60548	1.62324	208.664	1.31495	1.32914	200.946	9.11893	9.98047	213.338	7.56634	8.39708	206.001	4.39172	4.60843	203.033	3.73251	3.83203
3918-10-04 03:39:25	208.637	210.235	211.819		207.315	209.073	210.728		197.524	202.486	207.244		208.71	211.774	214.6		203.887	207.085	210.169		203.199	206.664	210.037		3918-10-04 04:02:36		207.743	1.59924	1.61681	208.469	1.32107	1.33548	200.069	9.22826	9.8301	212.837	7.62225	8.48354	205.805	4.39436	4.60245	203.144	3.70885	3.80434
3918-10-04 03:40:59	208.584	210.194	211.778		207.273	209.032	210.687		197.481	202.443	207.201		208.67	211.734	214.559		203.845	207.044	210.127		203.158	206.622	209.995		3918-10-04 04:04:10		207.778	1.59096	1.60829	208.366	1.32309	1.33756	200.178	9.17	9.80115	213.091	7.54188	8.37705	205.849	4.36871	4.57601	203.825	3.652	3.74476
3918-10-04 03:42:34	208.542	210.153	211.738		207.232	208.991	210.646		197.438	202.4	207.158		208.63	211.694	214.519		203.804	207.003	210.085		203.117	206.58	209.952		3918-10-04 04:05:45		207.636	1.60922	1.62707	208.49	1.32257	1.33705	200.447	9.20842	9.91585	212.977	7.62584	8.49002	205.758	4.41802	4.62795	202.893	3.7376	3.8359
3918-10-04 03:44:08	208.501	210.112	211.697		207.191	208.95	210.605		197.396	202.357	207.115		208.59	211.654	214.479		203.762	206.961	210.043		203.076	206.539	209.909		3918-10-04 04:07:19		207.572	1.61196	1.62989	208.386	1.32756	1.34224	200.305	9.23672	9.90353	212.803	7.66464	8.53545	205.618	4.43204	4.64294	202.716	3.74973	3.84863
3918-10-04 03:45:42	208.46	210.072	211.656		207.15	208.908	210.564		197.353	202.315	207.072		208.551	211.614	214.439		203.721	206.919	210.001		203.035	206.497	209.866		3918-10-04 04:08:53		207.579	1.61174	1.62966	208.461	1.32421	1.33876	200.878	9.13261	9.97327	213.231	7.5886	8.42294	205.807	4.41573	4.62622	203.059	3.73225	3.83105
3918-10-04 03:47:17	208.419	210.031	211.616		207.109	208.867	210.523		197.311	202.272	207.03		208.512	211.575	214.399		203.679	206.877	209.959		202.995	206.456	209.824		3918-10-04 04:10:28		207.518	1.6021	1.61974	208.143	1.32607	1.34933	199.333	9.34115	9.89914	212.388	7.69475	8.56661	205.471	4.41127	4.62011	203.124	3.69906	3.79471
3918-10-04 03:48:51	208.378	209.99	211.575		207.068	208.826	210.483		197.269	202.23	206.987		208.473	211.535	214.36		203.638	206.835	209.916		202.954	206.415	209.781		3918-10-04 04:12:02		207.441	1.62292	1.64116	208.397	1.32967	1.34445	200.9	9.16866	10.0175	213.008	7.657	8.5281	205.628	4.45164	4.66425	202.515	3.78029	3.88082
3918-10-04 03:50:26	208.337	209.95	211.535		207.027	208.785	210.442		197.227	202.188	206.944		208.434	211.496	214.32		203.597	206.794	209.874		202.913	206.373	209.739		3918-10-04 04:13:36		207.426	1.60981	1.62767	208.149	1.32791	1.35094	199.857	9.27226	9.82453	212.628	7.66983	8.53931	205.473	4.42549	4.63556	203.043	3.71505	3.81359
3918-10-04 03:52:00	208.307	209.909	211.495		206.987	208.744	210.402		197.185	202.146	206.901		208.395	211.457	214.281		203.556	206.752	209.832		202.872	206.332	209.697		3918-10-04 04:15:11		207.371	1.61673	1.63479	208.191	1.32978	1.35099	200.168	9.25074	9.88002	212.686	7.68268	8.55606	205.462	4.44159	4.65303	202.781	3.74293	3.84147
3918-10-04 03:53:35	208.267	209.868	211.455		206.945	208.703	210.362		197.143	202.104	206.858		208.356	211.418	214.242		203.516	206.711	209.79		202.831	206.292	209.655		3918-10-04 04:16:45		207.253	1.62832	1.64671	208.181	1.3328	1.35452	200.084	9.31025	9.91714	212.422	7.77353	8.6645	205.346	4.47451	4.6886	202.113	3.80213	3.90369
3918-10-04 03:55:09	208.226	209.828	211.415		206.904	208.662	210.322		197.102	202.062	206.816		208.318	211.379	214.203		203.475	206.67	209.749		202.791	206.251	209.613		3918-10-04 04:18:20		207.227	1.62955	1.64797	208.187	1.33295	1.35443	200.253	9.28722	9.9403	212.579	7.74408	8.63039	205.344	4.47597	4.69024	202.22	3.79745	3.8988
3918-10-04 03:56:43	208.186	209.787	211.375		206.863	208.622	210.282		197.061	202.021	206.773		208.279	211.34	214.164		203.435	206.629	209.707		202.75	206.21	209.571		3918-10-04 04:19:54		207.174	1.63082	1.64958	208.124	1.3331	1.35738	200.242	9.28887	9.93904	212.554	7.74912	8.63626	205.308	4.47892	4.69496	202.247	3.79592	3.8972
3918-10-04 03:58:18	208.146	209.747	211.336		206.822	208.582	210.242		197.019	201.979	206.731		208.241	211.302	214.125		203.394	206.588	209.666		202.71	206.17	209.53		3918-10-04 04:21:28		207.16	1.62374	1.64281	207.983	1.33153	1.36059	199.642	9.35189	9.91747	212.387	7.75016	8.6351	205.206	4.46736	4.68637	202.437	3.76625	3.86594
3918-10-04 03:59:52	208.106	209.707	211.296		206.782	208.541	210.203		196.978	201.936	206.688		208.203	211.264	214.086		203.354	206.547	209.624		202.67	206.129	209.488		3918-10-04 04:23:03		207.103	1.63447	1.65537	208.102	1.33447	1.35976	200.62	9.24248	10.0057	212.694	7.73728	8.62368	205.297	4.49001	4.70775	202.126	3.81228	3.91443
3918-10-04 04:01:27	208.066	209.667	211.257		206.741	208.501	210.163		196.936	201.894	206.646		208.165	211.225	214.048		203.314	206.506	209.583		202.63	206.089	209.447		3918-10-04 04:24:37		207.01	1.63123	1.6548	207.931	1.33663	1.36345	199.435	9.43206	10.0112	212.02	7.85476	8.78265	205.016	4.50384	4.73467	201.737	3.82227	3.92649
3918-10-04 04:03:01	208.026	209.627	211.217		206.701	208.461	210.124		196.894	201.852	206.604		208.127	211.187	214.009		203.274	206.466	209.542		202.59	206.049	209.406		3918-10-04 04:26:11		207.031	1.63099	1.65394	207.916	1.33723	1.36341	200.236	9.28986	9.93826	212.39	7.78203	8.67455	205.098	4.49634	4.72294	202.225	3.79718	3.89852
3918-10-04 04:04:36	207.986	209.587	211.178		206.66	208.421	210.085		196.853	201.811	206.563		208.089	211.149	213.97		203.234	206.425	209.501		202.55	206.009	209.364		3918-10-04 04:27:46		207.016	1.61846	1.64166	207.755	1.34005	1.35906	199.197	9.39968	9.97265	212.191	7.76445	8.65744	205.026	4.46679	4.69311	202.683	3.73789	3.8361
3918-10-04 04:06:10	207.945	209.547	211.139		206.62	208.382	210.046		196.811	201.769	206.521		208.052	211.111	213.931		203.195	206.385	209.461		202.51	205.969	209.323		3918-10-04 04:29:20		206.966	1.63051	1.65338	207.855	1.3395	1.36297	200.257	9.27795	9.93212	212.514	7.75009	8.63688	205.15	4.48778	4.71134	202.375	3.78472	3.88543
3918-10-04 04:07:45	207.905	209.508	211.1		206.58	208.342	210.007		196.77	201.727	206.479		208.014	211.073	213.892		203.155	206.345	209.42		202.471	205.928	209.282		3918-10-04 04:30:55		206.819	1.64358	1.66268	207.86	1.34241	1.36619	199.865	9.39115	9.96896	212.116	7.86976	8.79439	204.948	4.53109	4.76311	201.47	3.85597	3.96221
3918-10-04 04:09:19	207.865	209.469	211.061		206.54	208.303	209.967		196.729	201.686	206.438		207.976	211.036	213.853		203.116	206.305	209.379		202.431	205.888	209.242		3918-10-04 04:32:29		206.867	1.63067	1.65063	207.688	1.3461	1.36227	199.582	9.37867	9.94895	212.136	7.81302	8.72141	204.933	4.50047	4.7284	202.258	3.78363	3.88422
3918-10-04 04:10:53	207.826	209.429	211.023		206.501	208.263	209.927		196.688	201.645	206.397		207.938	210.998	213.814		203.076	206.265	209.339		202.392	205.848	209.201		3918-10-04 04:34:03		206.819	1.63616	1.65505	207.723	1.346	1.36373	200.01	9.32238	9.90926	212.257	7.80751	8.70945	204.958	4.50886	4.73892	202.102	3.80321	3.90483
3918-10-04 04:12:28	207.786	209.39	210.984		206.461	208.224	209.888		196.647	201.604	206.355		207.9	210.96	213.776		203.037	206.226	209.299		202.353	205.808	209.16		3918-10-04 04:35:38		206.819	1.62235	1.64083	207.473	1.35241	1.36838	198.977	9.42467	10.0192	211.904	7.8099	8.72762	204.816	4.48709	4.7081	202.722	3.73157	3.82944
3918-10-04 04:14:02	207.746	209.351	210.945		206.421	208.185	209.849		196.606	201.563	206.314		207.862	210.921	213.737		202.998	206.186	209.259		202.314	205.768	209.12		3918-10-04 04:37:12		206.742	1.63555	1.65441	207.594	1.35084	1.36684	199.573	9.38688	9.95876	212.146	7.81642	8.72536	204.85	4.51379	4.73934	202.183	3.79088	3.89185
3918-10-04 04:15:37	207.707	209.312	210.906		206.382	208.146	209.81		196.566	201.523	206.274		207.824	210.883	213.699		202.958	206.147	209.219		202.275	205.728	209.08		3918-10-04 04:38:46		206.669	1.6408	1.6598	207.542	1.35437	1.37049	199.538	9.41072	9.9871	211.931	7.87014	8.80269	204.738	4.53619	4.75894	201.936	3.81016	3.91364
3918-10-04 04:17:11	207.667	209.273	210.867		206.343	208.107	209.771		196.525	201.482	206.233		207.786	210.845	213.661		202.919	206.108	209.179		202.236	205.688	209.039		3918-10-04 04:40:21		206.627	1.64218	1.66122	207.486	1.35698	1.37317	199.423	9.43284	10.012	211.897	7.87773	8.81157	204.695	4.54043	4.76322	201.889	3.8132	3.91686
3918-10-04 04:18:46	207.628	209.234	210.829		206.304	208.069	209.732		196.485	201.442	206.192		207.748	210.807	213.623		202.879	206.069	209.139		202.197	205.648	208.999		3918-10-04 04:41:55		206.531	1.65305	1.6724	207.577	1.35574	1.37195	199.522	9.45989	10.0465	211.871	7.92039	8.86404	204.668	4.56577	4.79073	201.341	3.8655	3.97232
3918-10-04 04:20:20	207.589	209.196	210.79		206.265	208.03	209.693		196.445	201.401	206.152		207.711	210.769	213.585		202.84	206.03	209.1		202.158	205.609	208.959		3918-10-04 04:43:30		206.5	1.65444	1.67383	207.51	1.35899	1.37529	199.645	9.43955	10.0239	211.803	7.93653	8.88297	204.614	4.5716	4.79697	201.432	3.86166	3.96823
3918-10-04 04:21:54	207.55	209.157	210.751		206.226	207.992	209.654		196.405	201.361	206.111		207.673	210.732	213.547		202.801	205.992	209.06		202.12	205.57	208.919		3918-10-04 04:45:04		206.484	1.64692	1.66608	207.371	1.36242	1.37877	199.123	9.48628	10.0779	211.654	7.92919	8.87154	204.52	4.55636	4.78024	201.709	3.82442	3.92878
3918-10-04 04:23:29	207.511	209.119	210.713		206.187	207.952	209.616		196.365	201.321	206.071		207.636	210.694	213.509		202.762	205.952	209.021		202.081	205.531	208.878		3918-10-04 04:46:38		206.449	1.64753	1.6667	207.279	1.36481	1.38298	198.998	9.5026	10.1254	211.552	7.9478	8.89301	204.433	4.5623	4.78656	201.7	3.82373	3.92805
3918-10-04 04:25:03	207.472	209.081	210.675		206.148	207.913	209.577		196.325	201.281	206.031		207.599	210.657	213.472		202.723	205.913	208.981		202.043	205.492	208.838		3918-10-04 04:48:13		206.478	1.63956	1.65851	207.267	1.36217	1.38081	199.183	9.43335	10.0131	211.973	7.82878	8.75209	204.625	4.52578	4.74717	202.427	3.76678	3.8665
3918-10-04 04:26:38	207.433	209.043	210.637		206.11	207.874	209.539		196.285	201.242	205.991		207.562	210.62	213.435		202.684	205.874	208.941		202.005	205.453	208.798		3918-10-04 04:49:47		206.37	1.65105	1.67032	207.259	1.36528	1.38437	199.35	9.4531	10.0353	211.771	7.90865	8.84792	204.481	4.56167	4.78595	201.848	3.81864	3.92263
3918-10-04 04:28:12	207.395	209.005	210.599		206.072	207.836	209.501		196.246	201.202	205.95		207.525	210.583	213.398		202.645	205.836	208.901		201.966	205.414	208.758		3918-10-04 04:51:21		206.279	1.66067	1.68021	207.268	1.36785	1.38656	199.31	9.49986	10.0914	211.602	7.97559	8.92824	204.34	4.59337	4.82321	201.247	3.87094	3.9781
3918-10-04 04:29:47	207.356	208.966	210.561		206.033	207.797	209.462		196.206	201.163	205.91		207.489	210.546	213.361		202.606	205.797	208.862		201.928	205.375	208.718		3918-10-04 04:52:56		206.331	1.63974	1.65867	206.992	1.36155	1.39186	198.367	9.55393	10.4516	211.417	7.92178	8.85934	204.305	4.54032	4.76575	202.335	3.76053	3.85985
3918-10-04 04:31:21	207.318	208.928	210.523		205.995	207.758	209.424		196.167	201.123	205.869		207.452	210.509	213.324		202.568	205.758	208.822		201.889	205.336	208.679		3918-10-04 04:54:30		206.309	1.64551	1.66461	207.116	1.36284	1.3883	199.268	9.42576	10.0016	211.863	7.8554	8.78337	204.458	4.54228	4.76483	202.399	3.77075	3.87068
3918-10-04 04:32:55	207.28	208.89	210.485		205.956	207.72	209.387		196.128	201.084	205.829		207.415	210.472	213.288		202.53	205.72	208.783		201.851	205.297	208.639		3918-10-04 04:56:05		206.254	1.64597	1.66507	207.007	1.36262	1.39298	198.886	9.48022	10.1368	211.619	7.89915	8.83378	204.338	4.54884	4.77384	202.277	3.77424	3.87431
3918-10-04 04:34:30	207.242	208.852	210.448		205.918	207.682	209.349		196.089	201.045	205.789		207.379	210.436	213.251		202.491	205.681	208.744		201.813	205.259	208.6		3918-10-04 04:57:39		206.086	1.66276	1.68481	207.072	1.36778	1.39532	198.672	9.60217	10.401	211.192	8.05263	9.03542	204.078	4.61148	4.85424	201.065	3.87754	3.98513
3918-10-04 04:36:04	207.204	208.814	210.41		205.879	207.644	209.311		196.05	201.006	205.749		207.343	210.399	213.215		202.453	205.643	208.704		201.774	205.22	208.56		3918-10-04 04:59:13		206.087	1.65793	1.67987	206.958	1.3681	1.39701	198.598	9.58836	10.4105	211.23	8.02246	8.99539	204.038	4.60107	4.84433	201.389	3.84644	3.95216
3918-10-04 04:37:39	207.166	208.776	210.373		205.84	207.605	209.274		196.011	200.966	205.709		207.307	210.363	213.178		202.415	205.605	208.665		201.737	205.182	208.521		3918-10-04 05:00:48		206.085	1.65599	1.67795	206.949	1.36779	1.39629	198.936	9.51447	10.1673	211.472	7.96436	8.91228	204.141	4.58696	4.82438	201.757	3.82074	3.92488
3918-10-04 04:39:13	207.128	208.738	210.336		205.802	207.568	209.236		195.976	200.927	205.669		207.271	210.327	213.142		202.377	205.567	208.627		201.699	205.144	208.482		3918-10-04 05:02:22		206.013	1.65358	1.67764	206.817	1.37298	1.39565	198.222	9.63264	10.596	211.129	8.02238	8.99945	203.961	4.59645	4.83891	201.579	3.82394	3.92831
3918-10-04 04:40:48	207.09	208.7	210.299		205.764	207.53	209.199		195.942	200.887	205.629		207.235	210.291	213.106		202.34	205.528	208.588		201.661	205.106	208.443		3918-10-04 05:03:57		206.007	1.65586	1.68011	206.869	1.37141	1.39639	198.848	9.52953	10.2245	211.443	7.9692	8.91876	204.06	4.59307	4.83454	201.824	3.81642	3.92029
3918-10-04 04:42:22	207.053	208.663	210.262		205.726	207.492	209.162		195.909	200.848	205.59		207.199	210.255	213.07		202.302	205.49	208.549		201.623	205.068	208.404		3918-10-04 05:05:31		205.905	1.66535	1.68714	206.908	1.37203	1.39879	198.98	9.54283	10.1915	211.37	8.01459	8.9796	203.985	4.61876	4.86485	201.308	3.86295	3.96963
3918-10-04 04:43:57	207.015	208.625	210.225		205.688	207.454	209.125		195.875	200.809	205.551		207.163	210.219	213.035		202.265	205.452	208.511		201.586	205.031	208.365		3918-10-04 05:07:05		205.874	1.66259	1.68345	206.793	1.37599	1.39766	198.575	9.59684	10.4318	211.14	8.04431	9.02695	203.882	4.62104	4.86246	201.387	3.84863	3.95447
3918-10-04 04:45:31	206.977	208.588	210.188		205.65	207.417	209.088		195.842	200.77	205.511		207.128	210.184	212.999		202.227	205.414	208.472		201.548	204.993	208.327		3918-10-04 05:08:40		205.825	1.66548	1.68543	206.761	1.37801	1.39825	198.46	9.6262	10.5209	211.109	8.05687	9.04422	203.829	4.63145	4.87153	201.258	3.85949	3.96599
3918-10-04 04:47:05	206.94	208.551	210.151		205.612	207.38	209.051		195.809	200.731	205.472		207.092	210.148	212.994		202.19	205.377	208.434		201.511	204.955	208.288		3918-10-04 05:10:14		205.768	1.67134	1.69142	206.764	1.37941	1.39982	198.627	9.61896	10.4437	211.037	8.09089	9.09057	203.735	4.655	4.89318	201.097	3.8797	3.9874
3918-10-04 04:48:40	206.902	208.514	210.114		205.574	207.342	209.015		195.776	200.692	205.433		207.057	210.113	212.957		202.153	205.339	208.396		201.474	204.917	208.25		3918-10-04 05:11:48		205.681	1.6742	1.69429	206.647	1.38486	1.40255	198.138	9.71071	10.6936	210.681	8.16755	9.17909	203.554	4.67354	4.91011	200.727	3.89952	4.01001
3918-10-04 04:50:14	206.864	208.477	210.078		205.537	207.305	208.978		195.743	200.653	205.394		207.022	210.078	212.92		202.116	205.301	208.358		201.437	204.879	208.212		3918-10-04 05:13:23		205.685	1.67407	1.69416	206.728	1.38113	1.39998	198.834	9.58183	10.3068	211.166	8.06582	9.05331	203.74	4.65505	4.89347	201.095	3.8804	3.98814
3918-10-04 04:51:49	206.827	208.44	210.041		205.499	207.268	208.94		195.71	200.615	205.355		206.987	210.042	212.883		202.079	205.264	208.32		201.399	204.841	208.174		3918-10-04 05:14:57		205.645	1.67042	1.69036	206.523	1.38881	1.4066	198.098	9.68833	10.669	210.731	8.13414	9.13841	203.519	4.66232	4.89782	201.114	3.86624	3.97316
3918-10-04 04:53:23	206.79	208.403	210.005		205.462	207.231	208.903		195.678	200.576	205.317		206.951	210.007	212.846		202.042	205.226	208.282		201.363	204.803	208.137		3918-10-04 05:16:32		205.632	1.67539	1.69548	206.691	1.38274	1.40036	199.089	9.53591	10.138	211.307	8.03588	9.00935	203.805	4.64617	4.88672	201.295	3.8685	3.9755
3918-10-04 04:54:58	206.752	208.366	209.968		205.425	207.195	208.866		195.645	200.538	205.278		206.915	209.971	212.81		202.005	205.189	208.244		201.326	204.765	208.1		3918-10-04 05:18:06		205.504	1.67957	1.69966	206.467	1.39318	1.41112	197.845	9.76025	10.7583	210.461	8.21274	9.24057	203.333	4.6922	4.93573	200.601	3.90668	4.01761
3918-10-04 04:56:32	206.715	208.329	209.932		205.388	207.158	208.829		195.613	200.5	205.24		206.879	209.935	212.773		201.968	205.151	208.207		201.242	204.728	208.062		3918-10-04 05:19:40		205.55	1.6733	1.69325	206.479	1.39082	1.40866	198.458	9.6237	10.5178	210.951	8.08896	9.0859	203.549	4.65979	4.89513	201.32	3.85476	3.96097
3918-10-04 04:58:06	206.678	208.293	209.895		205.351	207.121	208.792		195.58	200.462	205.202		206.844	209.899	212.737		201.931	205.114	208.169		201.206	204.69	208.025		3918-10-04 05:21:15		205.428	1.68159	1.70168	206.429	1.39482	1.41281	197.812	9.76465	10.7629	210.568	8.18928	9.20619	203.317	4.69281	4.93711	200.637	3.90383	4.01458
3918-10-04 04:59:41	206.641	208.256	209.859		205.314	207.085	208.756		195.548	200.424	205.164		206.808	209.864	212.701		201.894	205.077	208.132		201.17	204.653	207.988		3918-10-04 05:22:49		205.449	1.68121	1.70131	206.462	1.39341	1.41136	198.545	9.63544	10.5004	210.979	8.10467	9.10795	203.516	4.67678	4.91355	201.102	3.88002	3.98774
3918-10-04 05:01:15	206.604	208.22	209.822		205.277	207.049	208.719		195.516	200.386	205.126		206.773	209.828	212.665		201.856	205.04	208.094		201.134	204.615	207.951		3918-10-04 05:24:23		205.366	1.68865	1.7089	206.457	1.3955	1.41355	198.637	9.64645	10.4798	210.931	8.13948	9.14842	203.408	4.70018	4.94147	200.704	3.91425	4.0256
3918-10-04 05:02:50	206.567	208.184	209.786		205.241	207.012	208.683		195.483	200.348	205.088		206.737	209.793	212.629		201.82	205.004	208.057		201.098	204.578	207.913		3918-10-04 05:25:58		205.346	1.67653	1.6964	206.139	1.39833	1.42375	197.462	9.78544	10.7799	210.287	8.21107	9.24551	203.135	4.68621	4.93736	201.056	3.86115	3.96818
3918-10-04 05:04:24	206.531	208.147	209.75		205.204	206.976	208.646		195.451	200.311	205.051		206.702	209.758	212.593		201.783	204.966	208.02		201.063	204.541	207.876		3918-10-04 05:27:32		205.36	1.67615	1.69603	206.244	1.39811	1.41875	197.92	9.70106	10.6885	210.795	8.1072	9.106	203.356	4.6677	4.90752	201.417	3.84158	3.947
3918-10-04 05:05:59	206.494	208.111	209.714		205.168	206.939	208.61		195.42	200.273	205.013		206.667	209.723	212.557		201.746	204.929	207.983		201.027	204.505	207.839		3918-10-04 05:29:07		205.318	1.67668	1.69654	206.169	1.398	1.42204	197.97	9.68742	10.6732	210.711	8.12071	9.12143	203.331	4.66768	4.90857	201.471	3.83652	3.94164
3918-10-04 05:07:33	206.458	208.075	209.678		205.132	206.902	208.574		195.388	200.236	204.975		206.632	209.688	212.522		201.709	204.893	207.946		200.991	204.468	207.802		3918-10-04 05:30:41		205.209	1.68801	1.70811	206.198	1.40097	1.42375	197.883	9.75045	10.7473	210.437	8.21531	9.24481	203.148	4.70655	4.95947	200.786	3.8949	4.00511
3918-10-04 05:09:07	206.421	208.039	209.642		205.095	206.866	208.538		195.356	200.198	204.937		206.598	209.653	212.486		201.673	204.856	207.909		200.955	204.431	207.765		3918-10-04 05:32:15		205.181	1.68933	1.70944	206.107	1.40136	1.42829	197.74	9.77969	10.7793	210.343	8.23687	9.27621	203.029	4.71793	4.97709	200.648	3.90399	4.01475
3918-10-04 05:10:42	206.385	208.004	209.607		205.059	206.829	208.502		195.324	200.161	204.899		206.563	209.618	212.451		201.637	204.819	207.872		200.92	204.395	207.728		3918-10-04 05:33:50		205.226	1.67989	1.69976	206.083	1.39835	1.42629	197.85	9.71202	10.7002	210.668	8.1317	9.13435	203.2	4.67991	4.92764	201.347	3.84455	3.95017
3918-10-04 05:12:16	206.349	207.968	209.571		205.024	206.793	208.466		195.293	200.124	204.861		206.511	209.583	212.415		201.6	204.783	207.835		200.884	204.358	207.691		3918-10-04 05:35:24		205.179	1.67365	1.69329	205.89	1.40076	1.42753	196.828	9.85313	10.8662	210.259	8.17912	9.20585	203.003	4.67433	4.92968	201.484	3.8163	3.92026
3918-10-04 05:13:51	206.313	207.932	209.535		204.987	206.757	208.43		195.261	200.087	204.824		206.477	209.549	212.38		201.564	204.746	207.799		200.848	204.322	207.655		3918-10-04 05:36:58		205.068	1.68932	1.71194	205.968	1.40275	1.4331	197.583	9.80348	10.8045	210.257	8.2503	9.29688	202.929	4.72671	4.98468	200.785	3.89386	4.00401
3918-10-04 05:15:25	206.277	207.896	209.5		204.951	206.721	208.395		195.23	200.05	204.786		206.443	209.514	212.345		201.528	204.709	207.762		200.813	204.286	207.618		3918-10-04 05:38:33		205.038	1.69025	1.71378	205.992	1.40195	1.43339	197.631	9.79972	10.801	210.333	8.23893	9.27925	202.962	4.72512	4.98451	200.709	3.90053	4.01108
3918-10-04 05:17:00	206.241	207.86	209.465		204.914	206.685	208.359		195.199	200.013	204.749		206.409	209.48	212.31		201.492	204.673	207.726		200.777	204.25	207.582		3918-10-04 05:40:07		205.01	1.68616	1.71043	205.893	1.40501	1.43203	197.492	9.80172	10.8002	210.241	8.23846	9.28241	202.901	4.72094	4.97693	200.968	3.87486	3.98388
3918-10-04 05:18:34	206.205	207.824	209.429		204.878	206.649	208.324		195.168	199.976	204.711		206.375	209.446	212.275		201.456	204.636	207.689		200.742	204.214	207.545		3918-10-04 05:41:42		205.008	1.6884	1.71276	205.981	1.40178	1.43269	198.304	9.66955	10.6403	210.729	8.14872	9.1565	203.083	4.70798	4.96378	201.109	3.87463	3.98204
3918-10-04 05:20:09	206.17	207.788	209.394		204.842	206.613	208.289		195.137	199.939	204.674		206.341	209.411	212.241		201.421	204.6	207.653		200.707	204.178	207.509		3918-10-04 05:43:16		204.885	1.68951	1.71078	205.761	1.41113	1.43229	196.905	9.90766	10.9338	209.888	8.31564	9.38177	202.683	4.74789	4.99649	200.579	3.89656	4.0069
3918-10-04 05:21:43	206.134	207.753	209.359		204.806	206.577	208.254		195.106	199.901	204.637		206.308	209.377	212.206		201.385	204.564	207.617		200.672	204.142	207.473		3918-10-04 05:44:50		204.883	1.69273	1.71397	205.779	1.41145	1.43344	197.441	9.82869	10.8316	210.128	8.27598	9.33496	202.793	4.74319	4.99651	200.73	3.8965	4.00682
3918-10-04 05:23:17	206.099	207.717	209.324		204.77	206.542	208.218		195.075	199.864	204.6		206.274	209.343	212.172		201.35	204.527	207.581		200.637	204.106	207.437		3918-10-04 05:46:25		204.782	1.70424	1.72507	205.819	1.41279	1.4366	197.544	9.85867	10.8702	209.987	8.34547	9.42788	202.654	4.78489	5.03628	200.083	3.95592	4.06978
3918-10-04 05:24:52	206.063	207.682	209.289		204.734	206.506	208.183		195.044	199.827	204.563		206.241	209.309	212.137		201.314	204.491	207.545		200.602	204.07	207.401		3918-10-04 05:47:59		204.713	1.70676	1.72769	205.783	1.41462	1.43685	197.264	9.9132	10.9371	209.886	8.37326	9.45517	202.573	4.79518	5.04518	199.885	3.96799	4.0842
3918-10-04 05:26:26	206.028	207.647	209.254		204.698	206.471	208.149		195.013	199.79	204.526		206.208	209.276	212.103		201.279	204.456	207.509		200.567	204.034	207.365		3918-10-04 05:49:33		204.783	1.6972	1.71783	205.7	1.41569	1.43498	197.793	9.77232	10.7717	210.176	8.27303	9.3292	202.714	4.75729	5.00845	200.767	3.89841	4.00883
3918-10-04 05:28:01	205.993	207.611	209.199		204.662	206.435	208.114		194.979	199.754	204.49		206.174	209.242	212.069		201.244	204.42	207.474		200.532	203.998	207.33		3918-10-04 05:51:08		204.716	1.69877	1.71946	205.665	1.41715	1.43648	197.291	9.86276	10.8747	210.073	8.29215	9.35784	202.644	4.76487	5.01351	200.542	3.90998	4.0211
3918-10-04 05:29:35	205.957	207.576	209.165		204.627	206.4	208.079		194.942	199.717	204.453		206.141	209.209	212.035		201.209	204.384	207.438		200.498	203.962	207.294		3918-10-04 05:52:42		204.619	1.71084	1.7319	205.678	1.41998	1.43945	197.595	9.85911	10.8719	209.996	8.35105	9.43581	202.538	4.8018	5.05234	199.936	3.9684	4.08465
3918-10-04 05:31:10	205.922	207.541	209.13		204.591	206.365	208.045		194.906	199.68	204.416		206.108	209.175	212.001		201.174	204.349	207.402		200.463	203.926	207.258		3918-10-04 05:54:17		204.6	1.70857	1.72957	205.58	1.4235	1.4431	197.334	9.89112	10.909	209.82	8.38251	9.46165	202.443	4.80167	5.05567	200.057	3.95445	4.06823
3918-10-04 05:32:44	205.886	207.506	209.095		204.556	206.33	208.01		194.87	199.644	204.38		206.076	209.142	211.966		201.139	204.314	207.367		200.429	203.89	207.223		3918-10-04 05:55:51		204.535	1.71283	1.73395	205.563	1.42515	1.44483	197.412	9.89008	10.9066	209.748	8.40912	9.49294	202.393	4.81271	5.07008	199.918	3.96808	4.08432
3918-10-04 05:34:18	205.851	207.471	209.061		204.521	206.295	207.975		194.833	199.607	204.344		206.043	209.109	211.931		201.104	204.279	207.332		200.394	203.854	207.187		3918-10-04 05:57:25		204.551	1.70833	1.72932	205.583	1.42268	1.44225	197.607	9.83075	10.838	210.133	8.30158	9.36745	202.544	4.78805	5.03737	200.353	3.9331	4.04559
3918-10-04 05:35:53	205.816	207.437	209.027		204.486	206.261	207.94		194.797	199.571	204.307		206.01	209.075	211.897		201.069	204.244	207.297		200.36	203.819	207.152		3918-10-04 05:59:00		204.459	1.71417	1.73535	205.469	1.42915	1.44897	197.199	9.92418	10.9515	209.681	8.41851	9.50771	202.303	4.81771	5.07947	199.89	3.96714	4.08331
3918-10-04 05:37:27	205.781	207.402	208.993		204.451	206.226	207.905		194.761	199.535	204.271		205.977	209.042	211.862		201.035	204.209	207.262		200.326	203.783	207.117		3918-10-04 06:00:34		204.392	1.72395	1.74543	205.554	1.42813	1.44794	197.372	9.93675	10.9646	209.665	8.45923	9.56053	202.289	4.84163	5.10666	199.386	4.01729	4.13627
3918-10-04 05:39:02	205.746	207.368	208.958		204.416	206.191	207.871		194.725	199.499	204.235		205.944	209.009	211.828		201.001	204.175	207.227		200.292	203.748	207.082		3918-10-04 06:02:08		204.425	1.71581	1.73704	205.462	1.42971	1.44955	197.533	9.86588	10.8787	209.94	8.36163	9.44471	202.359	4.81469	5.07371	200.06	3.95967	4.07375
3918-10-04 05:40:36	205.712	207.334	208.924		204.381	206.157	207.836		194.689	199.463	204.2		205.911	208.976	211.794		200.966	204.141	207.192		200.258	203.713	207.047		3918-10-04 06:03:43		204.363	1.71721	1.7385	205.382	1.43327	1.45325	197.13	9.938	10.9695	209.639	8.42801	9.52162	202.251	4.82268	5.08719	199.823	3.97154	4.08795
3918-10-04 05:42:11	205.677	207.3	208.89		204.347	206.123	207.802		194.654	199.428	204.164		205.878	208.943	211.76		200.931	204.107	207.158		200.224	203.679	207.013		3918-10-04 06:05:17		204.298	1.72676	1.74834	205.423	1.43424	1.45429	197.49	9.91495	10.937	209.687	8.45482	9.55397	202.202	4.84913	5.11873	199.477	4.01208	4.13078
3918-10-04 05:43:45	205.643	207.266	208.856		204.313	206.089	207.768		194.186	199.393	204.129		205.845	208.909	211.727		200.897	204.073	207.124		200.191	203.644	206.978		3918-10-04 06:06:52		204.244	1.72881	1.75045	205.442	1.43348	1.4535	197.341	9.94501	10.9752	209.597	8.47547	9.58423	202.178	4.85243	5.12343	199.321	4.02225	4.1415
3918-10-04 05:45:19	205.609	207.233	208.823		204.279	206.056	207.734		194.151	199.358	204.094		205.813	208.876	211.693		200.863	204.04	207.09		200.158	203.61	206.943		3918-10-04 06:08:26		204.284	1.72002	1.7414	205.304	1.43705	1.45718	197.131	9.9402	10.9721	209.657	8.42638	9.51878	202.158	4.83186	5.10133	199.856	3.97083	4.08721
3918-10-04 05:46:54	205.576	207.2	208.79		204.245	206.022	207.7		194.117	199.323	204.06		205.781	208.844	211.66		200.83	204.006	207.057		200.125	203.576	206.909		3918-10-04 06:10:00		204.254	1.713	1.73417	205.109	1.4355	1.46354	196.238	10.058	11.1114	209.181	8.48653	9.61588	201.984	4.82417	5.09868	200.011	3.94061	4.05461
3918-10-04 05:48:28	205.543	207.167	208.757		204.212	205.989	207.666		194.082	199.289	204.025		205.749	208.811	211.627		200.797	203.973	207.023		200.092	203.542	206.875		3918-10-04 06:11:35		204.246	1.72028	1.74167	205.318	1.43609	1.45619	197.434	9.87922	10.893	209.921	8.36228	9.44401	202.26	4.82063	5.08453	200.113	3.95434	4.0681
3918-10-04 05:50:03	205.51	207.134	208.724		204.179	205.955	207.633		194.048	199.254	203.991		205.717	208.779	211.595		200.764	203.939	206.99		200.06	203.508	206.841		3918-10-04 06:13:09		204.14	1.72893	1.75059	205.214	1.44005	1.46338	196.924	10.0048	11.0516	209.308	8.52079	9.65443	201.975	4.86205	5.14042	199.346	4.01269	4.13139
3918-10-04 05:51:37	205.477	207.102	208.692		204.146	205.922	207.6		194.015	199.221	203.957		205.686	208.747	211.562		200.731	203.906	206.957		200.028	203.475	206.807		3918-10-04 06:14:44		204.105	1.73196	1.75458	205.22	1.44111	1.46414	197.021	10.0034	11.0515	209.34	8.5277	9.66193	201.959	4.87229	5.15107	199.174	4.03028	4.14996
3918-10-04 05:53:12	205.445	207.07	208.66		204.113	205.888	207.567		193.978	199.187	203.922		205.655	208.716	211.53		200.699	203.874	206.924		199.996	203.442	206.774		3918-10-04 06:16:18		204.132	1.72694	1.74869	205.237	1.43921	1.46142	197.208	9.94047	10.9714	209.638	8.4424	9.54009	202.094	4.84471	5.11835	199.73	3.98493	4.1021
3918-10-04 05:54:46	205.413	207.039	208.628		204.08	205.855	207.535		193.937	199.154	203.888		205.624	208.684	211.498		200.667	203.841	206.892		199.963	203.409	206.74		3918-10-04 06:17:52		204.096	1.72498	1.74776	205.125	1.43869	1.46606	196.789	10.006	11.0499	209.404	8.48133	9.59985	201.963	4.8516	5.12822	199.595	3.98727	4.10454
3918-10-04 05:56:21	205.381	207.007	208.597		204.048	205.822	207.502		193.897	199.12	203.855		205.593	208.653	211.466		200.635	203.809	206.859		199.931	203.376	206.707		3918-10-04 06:19:27		204.015	1.73182	1.7571	205.112	1.44126	1.46928	196.747	10.0528	11.1053	209.133	8.56948	9.72419	201.795	4.89224	5.16536	199.078	4.03515	4.15509
3918-10-04 05:57:55	205.35	206.975	208.565		204.015	205.79	207.47		193.856	199.087	203.821		205.562	208.621	211.434		200.603	203.777	206.827		199.899	203.343	206.674		3918-10-04 06:21:01		204.026	1.73653	1.76154	205.298	1.44178	1.46214	197.8	9.88456	10.9075	209.789	8.45522	9.55209	202.078	4.87342	5.15102	199.29	4.03558	4.1556
3918-10-04 05:59:29	205.318	206.944	208.534		203.983	205.757	207.438		193.816	199.054	203.788		205.532	208.59	211.403		200.572	203.745	206.795		199.867	203.311	206.641		3918-10-04 06:22:35		204.056	1.71626	1.74008	204.929	1.43904	1.46889	196.326	10.0408	11.0891	209.145	8.49329	9.62608	201.839	4.842	5.11151	199.98	3.94161	4.0563
3918-10-04 06:01:04	205.287	206.912	208.503		203.95	205.725	207.405		193.777	199.022	203.754		205.502	208.559	211.372		200.541	203.713	206.763		199.836	203.279	206.609		3918-10-04 06:24:10		203.989	1.73162	1.75703	205.149	1.44096	1.46726	197.243	9.95777	10.9923	209.483	8.49447	9.61336	201.955	4.87056	5.14892	199.354	4.01782	4.13682
3918-10-04 06:02:38	205.256	206.881	208.472		203.918	205.692	207.374		193.737	198.989	203.721		205.471	208.529	211.34		200.51	203.682	206.731		199.804	203.246	206.576		3918-10-04 06:25:44		204.021	1.7169	1.74179	204.888	1.44116	1.4692	196.188	10.0696	11.1264	209.127	8.49984	9.63523	201.811	4.84717	5.11594	199.997	3.94224	4.05697
3918-10-04 06:04:13	205.225	206.85	208.441		203.885	205.66	207.342		193.698	198.956	203.688		205.441	208.498	211.309		200.479	203.651	206.699		199.773	203.214	206.544		3918-10-04 06:27:19		204.059	1.71599	1.73973	204.963	1.43731	1.46871	196.91	9.93148	10.9627	209.678	8.38178	9.46077	202.013	4.81974	5.09395	200.435	3.91597	4.02745
3918-10-04 06:05:47	205.194	206.819	208.41		203.853	205.628	207.31		193.659	198.923	203.656		205.412	208.468	211.278		200.448	203.619	206.668		199.742	203.182	206.512		3918-10-04 06:28:53		203.91	1.73409	1.75716	205.024	1.44125	1.47333	196.932	10.0156	11.0648	209.304	8.53165	9.66851	201.773	4.89363	5.16582	199.17	4.0285	4.14807
3918-10-04 06:07:22	205.163	206.788	208.38		203.821	205.596	207.279		193.62	198.891	203.623		205.382	208.437	211.248		200.418	203.589	206.637		199.711	203.15	206.48		3918-10-04 06:30:27		203.874	1.73691	1.75914	205.006	1.44196	1.47487	196.816	10.0472	11.1002	209.138	8.57421	9.73001	201.692	4.9089	5.1789	199.057	4.0397	4.16058
3918-10-04 06:08:56	205.133	206.758	208.35		203.789	205.565	207.248		193.581	198.859	203.591		205.352	208.407	211.217		200.388	203.558	206.606		199.68	203.119	206.448		3918-10-04 06:32:02		203.934	1.7266	1.75028	204.943	1.44147	1.47203	196.786	10.0035	11.0467	209.364	8.48706	9.60884	201.799	4.87082	5.14168	199.728	3.9783	4.09508
3918-10-04 06:10:30	205.103	206.727	208.32		203.758	205.534	207.217		193.543	198.827	203.559		205.33	208.377	211.187		200.358	203.528	206.575		199.649	203.088	206.416		3918-10-04 06:33:36		203.904	1.73042	1.75327	204.983	1.44065	1.47306	196.981	9.98443	11.0283	209.376	8.49859	9.62314	201.788	4.88061	5.15206	199.54	3.99692	4.11474
3918-10-04 06:12:05	205.073	206.697	208.29		203.726	205.502	207.186		193.505	198.795	203.528		205.301	208.348	211.157		200.328	203.498	206.545		199.619	203.057	206.385		3918-10-04 06:35:10		203.8	1.74674	1.76924	205.054	1.44471	1.4755	197.247	10.01	11.0565	209.263	8.58436	9.73776	201.678	4.93242	5.20444	198.695	4.08188	4.2061
3918-10-04 06:13:39	205.043	206.667	208.26		203.695	205.471	207.155		193.468	198.764	203.496		205.271	208.318	211.126		200.299	203.468	206.514		199.589	203.026	206.354		3918-10-04 06:36:45		203.824	1.73807	1.76032	204.985	1.44252	1.47506	196.755	10.0562	11.1097	209.194	8.56106	9.71084	201.704	4.90632	5.17661	199.072	4.03781	4.1581
3918-10-04 06:15:14	205.014	206.638	208.231		203.664	205.44	207.124		193.43	198.733	203.465		205.242	208.289	211.097		200.27	203.438	206.484		199.559	202.995	206.323		3918-10-04 06:38:19		203.931	1.71902	1.7425	204.784	1.44606	1.46943	196.39	10.0324	11.0778	209.288	8.46651	9.58575	201.729	4.85746	5.12345	200.117	3.93624	4.04896
3918-10-04 06:16:48	204.984	206.608	208.202		203.633	205.41	207.094		193.393	198.702	203.434		205.213	208.26	211.067		200.241	203.409	206.455		199.529	202.964	206.292		3918-10-04 06:39:54		203.919	1.72611	1.74935	204.911	1.44263	1.47174	196.998	9.95898	10.998	209.545	8.44525	9.54766	201.831	4.86408	5.13574	199.84	3.96938	4.08566
3918-10-04 06:18:23	204.955	206.579	208.173		203.602	205.379	207.064		193.356	198.671	203.403		205.185	208.231	211.037		200.212	203.379	206.425		199.499	202.934	206.261		3918-10-04 06:41:28		203.851	1.7363	1.7585	204.968	1.443	1.47475	196.894	10.0253	11.0756	209.271	8.54065	9.68144	201.702	4.90378	5.17372	199.21	4.02738	4.1469
3918-10-04 06:19:57	204.925	206.549	208.144		203.572	205.349	207.034		193.32	198.641	203.373		205.156	208.202	211.008		200.183	203.35	206.396		199.47	202.903	206.231		3918-10-04 06:43:02		203.888	1.72792	1.75026	204.889	1.44394	1.4721	196.531	10.0502	11.0978	209.237	8.51309	9.64756	201.673	4.88653	5.15308	199.588	3.98618	4.10338
3918-10-04 06:21:31	204.896	206.52	208.115		203.541	205.319	207.004		193.283	198.61	203.342		205.127	208.173	210.978		200.155	203.321	206.366		199.44	202.873	206.2		3918-10-04 06:44:37		203.958	1.72112	1.74545	204.892	1.44209	1.47031	196.805	9.97267	11.01	209.564	8.42336	9.51884	201.828	4.85346	5.12378	200.186	3.94012	4.05305
3918-10-04 06:23:06	204.867	206.491	208.086		203.511	205.289	206.973		193.253	198.58	203.312		205.099	208.144	210.949		200.127	203.293	206.337		199.411	202.843	206.17		3918-10-04 06:46:11		203.904	1.72674	1.74956	204.888	1.44378	1.47185	196.624	10.0292	11.074	209.337	8.4892	9.61273	201.718	4.87884	5.14672	199.671	3.97956	4.0964
3918-10-04 06:24:40	204.838	206.463	208.057		203.481	205.259	206.943		193.217	198.55	203.282		205.071	208.116	210.919		200.098	203.264	206.308		199.382	202.812	206.14		3918-10-04 06:47:45		203.773	1.75436	1.77709	205.127	1.44711	1.47457	197.439	10.013	11.0576	209.348	8.59906	9.75302	201.646	4.95608	5.22924	198.323	4.122	4.24834
3918-10-04 06:26:15	204.809	206.434	208.029		203.451	205.229	206.913		193.181	198.52	203.252		205.043	208.087	210.89		200.07	203.235	206.279		199.353	202.782	206.11		3918-10-04 06:49:20		203.928	1.71997	1.74337	204.752	1.44791	1.46982	196.152	10.0813	11.1412	209.121	8.50512	9.64225	201.633	4.87205	5.13505	199.925	3.94865	4.06374
3918-10-04 06:27:49	204.78	206.405	208.001		203.421	205.199	206.882		193.146	198.49	203.222		205.015	208.059	210.861		200.043	203.207	206.25		199.324	202.752	206.08		3918-10-04 06:50:54		203.86	1.74076	1.76309	205.05	1.44314	1.47406	197.334	9.97054	11.0067	209.538	8.5079	9.62825	201.768	4.90921	5.18291	199.122	4.04515	4.16569
3918-10-04 06:29:24	204.751	206.377	207.972		203.391	205.169	206.852		193.111	198.46	203.192		205.046	208.03	210.832		200.015	203.179	206.222		199.296	202.722	206.051		3918-10-04 06:52:29		203.901	1.72526	1.74796	204.786	1.44796	1.47147	196.373	10.0664	11.1199	209.055	8.54009	9.68983	201.578	4.89193	5.15453	199.666	3.97565	4.09226
3918-10-04 06:30:58	204.723	206.348	207.943		203.361	205.14	206.823		193.076	198.431	203.163		205.018	208.002	210.803		199.987	203.15	206.193		199.267	202.692	206.021		3918-10-04 06:54:03		203.922	1.73399	1.75745	205.026	1.44136	1.47334	197.894	9.83931	10.855	209.773	8.43608	9.52689	201.849	4.88485	5.15973	199.663	4.00094	4.11904
3918-10-04 06:32:33	204.694	206.32	207.915		203.332	205.11	206.793		193.041	198.401	203.133		204.99	207.973	210.774		199.959	203.122	206.165		199.239	202.663	205.991		3918-10-04 06:55:37		203.854	1.73667	1.75888	204.977	1.44274	1.47488	197.107	9.98823	11.0316	209.335	8.52941	9.66434	201.64	4.91284	5.18082	199.23	4.02743	4.14696
3918-10-04 06:34:07	204.666	206.292	207.887		203.302	205.081	206.763		193.006	198.372	203.104		204.962	207.944	210.745		199.931	203.094	206.137		199.21	202.633	205.962		3918-10-04 06:57:12		203.885	1.73398	1.75633	204.915	1.445	1.47435	197.991	9.81488	10.8277	209.374	8.51325	9.642	201.625	4.90976	5.17666	199.542	4.00486	4.12315
3918-10-04 06:35:41	204.637	206.264	207.858		203.273	205.052	206.733		192.976	198.343	203.075		204.933	207.916	210.716		199.903	203.066	206.108		199.182	202.604	205.932		3918-10-04 06:58:46		203.876	1.74369	1.76612	205.071	1.44439	1.47438	198.137	9.84366	10.8571	209.696	8.49147	9.60054	201.788	4.91641	5.19194	199.214	4.049	4.1698
3918-10-04 06:37:16	204.609	206.236	207.83		203.244	205.023	206.704		192.947	198.314	203.046		204.905	207.887	210.683		199.875	203.039	206.081		199.154	202.575	205.902		3918-10-04 07:00:20		203.923	1.72645	1.74981	204.883	1.44411	1.47196	196.885	9.98259	11.0238	209.418	8.47369	9.58945	201.701	4.88174	5.14913	199.802	3.97279	4.08927
3918-10-04 06:38:50	204.582	206.208	207.803		203.215	204.995	206.675		192.919	198.286	203.017		204.878	207.859	210.655		199.848	203.012	206.053		199.126	202.546	205.873		3918-10-04 07:01:55		203.96	1.71764	1.74197	204.778	1.44617	1.46924	196.664	9.97886	11.0142	209.415	8.43794	9.5438	201.731	4.85582	5.12171	200.286	3.92538	4.03744
3918-10-04 06:40:25	204.555	206.182	207.776		203.187	204.966	206.647		192.891	198.258	202.989		204.851	207.832	210.627		199.821	202.985	206.026		199.099	202.518	205.845		3918-10-04 07:03:29		203.929	1.73261	1.75625	204.991	1.4414	1.47416	197.855	9.83982	10.8547	209.866	8.40767	9.49755	201.854	4.88088	5.15554	199.79	3.99052	4.10803
3918-10-04 06:41:59	204.528	206.155	207.749		203.159	204.937	206.618		192.863	198.23	202.961		204.824	207.805	210.599		199.795	202.958	205.999		199.072	202.49	205.816		3918-10-04 07:05:04		203.893	1.73541	1.75802	204.978	1.44263	1.47485	197.507	9.91395	10.9362	209.623	8.4696	9.57558	201.744	4.89958	5.17107	199.487	4.01254	4.13127
3918-10-04 06:43:34	204.501	206.128	207.722		203.131	204.909	206.59		192.835	198.202	202.932		204.797	207.778	210.571		199.769	202.931	205.972		199.045	202.462	205.788		3918-10-04 07:06:38		203.907	1.72819	1.7511	204.815	1.44778	1.47259	196.697	10.0244	11.07	209.212	8.52232	9.66043	201.569	4.90205	5.16597	199.599	3.9878	4.1051
3918-10-04 06:45:08	204.475	206.102	207.696		203.103	204.881	206.562		192.808	198.175	202.904		204.771	207.751	210.544		199.743	202.904	205.945		199.018	202.434	205.76		3918-10-04 07:08:12		203.932	1.7262	1.74982	204.853	1.44554	1.47204	196.899	9.98006	11.0211	209.413	8.47492	9.59125	201.65	4.88829	5.15394	199.836	3.97089	4.08726
3918-10-04 06:46:42	204.449	206.076	207.669		203.076	204.852	206.534		192.781	198.147	202.876		204.745	207.724	210.516		199.717	202.878	205.918		198.991	202.406	205.731		3918-10-04 07:09:47		203.946	1.73257	1.7567	204.998	1.44125	1.47434	197.759	9.86012	10.877	209.81	8.42395	9.5138	201.808	4.88791	5.16118	199.776	3.99258	4.11021
3918-10-04 06:48:17	204.422	206.05	207.663		203.049	204.824	206.506		192.754	198.12	202.848		204.718	207.697	210.489		199.691	202.851	205.891		198.964	202.379	205.703		3918-10-04 07:11:21		203.871	1.73609	1.75829	204.942	1.44436	1.47493	196.651	10.0722	11.1265	209.306	8.53522	9.67301	201.621	4.91508	5.18239	199.137	4.03266	4.15246
3918-10-04 06:49:51	204.386	206.024	207.636		203.021	204.797	206.479		192.727	198.093	202.821		204.692	207.67	210.462		199.665	202.825	205.865		198.937	202.351	205.676		3918-10-04 07:12:55		203.939	1.72635	1.7502	204.852	1.44572	1.47218	196.597	10.0379	11.0839	209.43	8.47326	9.58842	201.674	4.88637	5.15296	199.738	3.97752	4.09426
3918-10-04 06:51:26	204.371	205.998	207.61		202.994	204.769	206.452		192.7	198.067	202.793		204.667	207.644	210.436		199.64	202.799	205.838		198.911	202.324	205.648		3918-10-04 07:14:30		203.951	1.72556	1.74975	204.841	1.44606	1.47204	196.567	10.041	11.0869	209.336	8.49052	9.61446	201.647	4.88846	5.15401	199.781	3.97387	4.09041
3918-10-04 06:53:00	204.345	205.972	207.585		202.967	204.742	206.424		192.673	198.04	202.766		204.641	207.618	210.409		199.615	202.773	205.812		198.884	202.297	205.621		3918-10-04 07:16:04		203.917	1.73257	1.75585	204.885	1.44624	1.47424	196.629	10.0642	11.1164	209.232	8.54051	9.68291	201.589	4.91309	5.17863	199.324	4.01618	4.13507
3918-10-04 06:54:35	204.308	205.946	207.559		202.94	204.715	206.397		192.647	198.014	202.739		204.615	207.592	210.382		199.59	202.748	205.786		198.858	202.27	205.593		3918-10-04 07:17:39		204.044	1.72436	1.74868	204.939	1.44156	1.47195	198.219	9.74237	10.7312	209.784	8.39955	9.48158	201.795	4.87088	5.14155	200.132	3.95527	4.06908
3918-10-04 06:56:09	204.283	205.921	207.533		202.913	204.687	206.37		192.621	197.987	202.712		204.59	207.566	210.356		199.565	202.723	205.76		198.832	202.243	205.566		3918-10-04 07:19:13		204.164	1.71564	1.7369	204.977	1.43678	1.46883	197.766	9.77703	10.7767	210.37	8.2331	9.27027	202.051	4.81779	5.09021	200.455	3.916	4.02749
3918-10-04 06:57:43	204.258	205.895	207.508		202.886	204.661	206.344		192.595	197.961	202.686		204.565	207.541	210.33		199.54	202.697	205.734		198.806	202.217	205.539		3918-10-04 07:20:47		204.231	1.70747	1.72848	205.019	1.43332	1.46545	197.653	9.76232	10.7563	210.617	8.15347	9.16055	202.213	4.7858	5.04771	200.6	3.89115	4.00117
3918-10-04 06:59:18	204.233	205.87	207.483		202.859	204.634	206.317		192.569	197.934	202.659		204.54	207.515	210.304		199.516	202.672	205.709		198.78	202.19	205.512		3918-10-04 07:22:22		204.365	1.69341	1.71399	205.056	1.42943	1.45975	197.196	9.78911	10.7853	211.067	8.01334	8.99048	202.346	4.74497	4.99661	201.025	3.84074	3.94781
3918-10-04 07:00:52	204.208	205.845	207.458		202.833	204.607	206.291		192.543	197.908	202.633		204.515	207.49	210.278		199.491	202.648	205.684		198.754	202.164	205.486		3918-10-04 07:23:56		204.476	1.69681	1.71747	205.349	1.42845	1.4482	198.001	9.67876	10.6633	211.666	7.92235	8.86326	202.604	4.74265	4.98801	200.63	3.88048	3.98988
3918-10-04 07:02:27	204.184	205.82	207.433		202.806	204.581	206.265		192.518	197.882	202.607		204.491	207.465	210.253		199.467	202.623	205.658		198.729	202.138	205.459		3918-10-04 07:25:31		204.833	1.67447	1.69442	205.471	1.41841	1.43774	197.49	9.70616	10.6847	211.785	7.84471	8.76891	202.754	4.69152	4.93715	200.993	3.82852	3.93557
3918-10-04 07:04:01	204.159	205.795	207.408		202.78	204.555	206.239		192.492	197.856	202.581		204.467	207.44	210.228		199.444	202.598	205.633		198.704	202.112	205.433
3918-10-04 07:05:36	204.135	205.77	207.384		202.754	204.529	206.213		192.467	197.831	202.555		204.442	207.415	210.202		199.42	202.574	205.609		198.679	202.086	205.407
3918-10-04 07:07:10	204.111	205.746	207.359		202.729	204.503	206.187		192.442	197.805	202.529		204.419	207.391	210.178		199.397	202.55	205.584		198.654	202.061	205.381
3918-10-04 07:08:45	204.088	205.722	207.335		202.703	204.478	206.162		192.418	197.78	202.504		204.395	207.367	210.153		199.373	202.526	205.56		198.629	202.036	205.355
3918-10-04 07:10:19	204.064	205.698	207.312		202.678	204.453	206.137		192.393	197.755	202.479		204.372	207.343	210.128		199.351	202.503	205.536		198.604	202.011	205.329
3918-10-04 07:11:53	204.041	205.674	207.288		202.654	204.428	206.112		192.369	197.731	202.454		204.348	207.319	210.104		199.328	202.479	205.512		198.58	201.986	205.304
3918-10-04 07:13:28	204.018	205.651	207.265		202.629	204.404	206.087		192.768	197.706	202.43		204.326	207.296	210.08		199.306	202.457	205.489		198.556	201.961	205.279
3918-10-04 07:15:02	203.995	205.628	207.242		202.605	204.379	206.063		192.744	197.682	202.406		204.303	207.273	210.057		199.284	202.434	205.466		198.533	201.937	205.255
3918-10-04 07:16:37	203.973	205.606	207.219		202.581	204.356	206.039		192.721	197.659	202.382		204.281	207.25	210.034		199.262	202.412	205.443		198.509	201.912	205.23
3918-10-04 07:18:11	203.951	205.584	207.197		202.558	204.332	206.015		192.698	197.636	202.359		204.259	207.228	210.011		199.241	202.39	205.42		198.486	201.889	205.206
3918-10-04 07:19:46	203.929	205.563	207.175		202.535	204.309	205.992		192.675	197.613	202.336		204.238	207.206	209.988		199.221	202.369	205.399		198.464	201.865	205.182
3918-10-04 07:21:20	203.909	205.542	207.154		202.513	204.287	205.969		192.653	197.591	202.313		204.218	207.185	209.966		199.201	202.348	205.377		198.442	201.842	205.159
3918-10-04 07:22:54	203.889	205.522	207.134		202.491	204.265	205.947		192.631	197.569	202.291		204.198	207.165	209.945		199.181	202.328	205.357		198.42	201.82	205.136
3918-10-04 07:24:29	203.87	205.503	207.114		202.471	204.244	205.925		192.61	197.548	202.27		204.18	207.146	209.924		199.163	202.309	205.337		198.399	201.798	205.114
3918-10-04 07:26:03	203.852	205.485	207.096		202.451	204.224	205.904		192.59	197.528	202.25		204.162	207.128	209.905		199.146	202.291	205.318		198.378	201.777	205.093
3918-10-04 07:27:38	203.836	205.468	207.079		202.433	204.205	205.885		192.571	197.508	202.23		204.147	207.111	209.887		199.129	202.274	205.3		198.359	201.757	205.072
3918-10-04 07:29:12	203.822	205.453	207.064		202.416	204.188	205.866		192.552	197.49	202.211		204.133	207.097	209.872		199.115	202.259	205.283		198.34	201.737	205.052
3918-10-04 07:30:47	203.817	205.447	207.056		202.476	204.243	205.918		192.536	197.473	202.194		204.189	207.151	209.926		199.104	202.247	205.27		198.323	201.719	205.033
3918-10-04 07:32:21	204.257	205.863	207.445		203.235	204.962	206.594		192.663	197.599	202.321		204.821	207.812	210.569		199.327	202.464	205.475		198.603	202.012	205.303
3918-10-04 07:33:56	205.438	206.964	208.482		204.879	206.525	208.078		193.745	198.555	203.277		206.253	209.184	211.932		200.298	203.398	206.374		199.881	203.238	206.525

## Sheet: Fig3
Ensemble
Thermal Inertia	Emissivity	Crater Density
244.421	0.972543	0.19193
257.547	0.989081	0.190864
263.903	0.9612	0.170174
249.236	0.950968	0.174143
251.261	0.955806	0.172959
262.127	0.961981	0.184572
251.476	0.989529	0.181529
255.261	0.965035	0.188471
252.623	0.969483	0.158582
251.472	0.957179	0.163961
255.178	0.993827	0.187696
254.496	0.967005	0.189141
249.053	0.989156	0.180325
253.331	0.944201	0.166927
253.246	0.972356	0.189541
260.008	0.9809	0.180065
256.086	0.987136	0.192928
255.459	0.989561	0.17587
255.235	0.94691	0.174472
249.407	0.945473	0.19144
247.26	0.948547	0.169467
254.858	0.976778	0.191121
251.495	0.999079	0.186103
252.308	0.984083	0.174686
255.761	0.964374	0.175243
249.326	0.98547	0.166506
256.477	0.972626	0.19708
254.532	0.990733	0.197493
256.696	0.969001	0.182377
257.987	0.982413	0.176132
248.176	0.959753	0.186916
252.461	0.962616	0.178786
251.874	0.962046	0.164576
258.374	0.986745	0.160757
251.161	0.962056	0.175311
263.215	0.970793	0.182519
260.403	0.972474	0.172227
264.992	0.96164	0.185108
257.348	0.989073	0.184461
253.699	0.981801	0.183068
260.121	0.938561	0.170617
260.502	0.962781	0.17401
262.368	0.987237	0.196748
255.975	0.971186	0.182895
254.603	0.972912	0.165046
254.167	0.97414	0.180759
258.161	0.984568	0.16974
251.575	0.980162	0.166143
246.417	0.990489	0.183797
260.094	0.996314	0.179327
255.052	0.981395	0.17815
255.668	0.936752	0.185002
263.778	0.999996	0.185234
253.101	0.967913	0.171178
248.026	0.970837	0.18101
249.423	0.989704	0.20039
258.156	0.969001	0.157126
254.503	0.958587	0.154278
259.826	0.972071	0.160937
251.383	0.973382	0.168703
259.647	0.955872	0.183736
251.599	0.979201	0.19106
262.182	0.933698	0.162147
253.638	0.987874	0.171704
253.716	0.956108	0.181756
261.035	0.978788	0.162543
265.908	0.967599	0.162238
259.723	0.991331	0.176667
256.26	0.965777	0.180075
256.158	0.960754	0.18142
252.689	0.969143	0.17424
259.964	0.973262	0.175927
253.171	0.964579	0.184229
258.052	0.983493	0.167112
257.507	0.984033	0.183244
256.393	0.982096	0.185903
254.983	0.97512	0.164035
257.208	0.978009	0.178941
250.48	0.990267	0.175959
253.142	0.984319	0.181964
256.25	0.96927	0.174079
258.591	0.980755	0.168163
259.371	0.98262	0.179854
257.712	0.955746	0.176657
255.531	0.962365	0.180192
247.332	0.988464	0.186229
250.49	0.924864	0.194664
256.379	0.979682	0.193053
262.546	0.942037	0.180022
249.363	0.981426	0.170242
253.93	0.966187	0.175786
255.913	0.953607	0.171849
253.416	0.979455	0.165101
256.781	0.972441	0.168078
243.903	0.975196	0.159627
262.614	0.999621	0.164194
265.24	0.958122	0.198242
255.156	0.948127	0.191798
257.319	0.982864	0.159172
250.365	0.978241	0.182597
261.132	0.972862	0.1705
256.965	0.964719	0.182486
250.327	0.946251	0.170564
250.886	0.967676	0.166266
257.219	0.941826	0.165562
252.086	0.937724	0.17425
251.692	0.937567	0.175231
249.564	0.965852	0.190315
244.697	0.9873	0.188658
256.179	0.954439	0.161299
246.473	0.979642	0.180419
257.849	0.978819	0.167554
254.394	0.96269	0.146845
267.647	0.967195	0.17804
248.247	0.973653	0.165192
255.28	0.976178	0.179928
255.766	0.998053	0.175097
254.596	0.980168	0.166537
250.943	0.955017	0.18412
265.844	0.940597	0.154592
254.565	0.930409	0.178244
248.923	0.970666	0.175982
248.676	0.981397	0.173057
263.638	0.977778	0.175227
252.637	0.963634	0.180766
261.894	0.970506	0.17239
254.011	0.970007	0.174932
254.554	0.983424	0.184408
247.268	0.982611	0.181198
257.646	0.979129	0.177677
263.123	0.948029	0.15989
254.121	0.979728	0.176952
261.576	0.950273	0.169176
248.691	0.974153	0.165523
259.226	0.966385	0.160762
250.433	0.972504	0.19778
254.109	0.978041	0.177911
253.512	0.983004	0.164146
260.427	0.966131	0.191282
254.293	0.972546	0.177008
260.203	0.959658	0.169372
253.777	0.970861	0.196157
259.603	0.975291	0.169368
246.888	0.951171	0.185574
249.894	0.979294	0.177018
260.864	0.985794	0.173543
247.619	0.945248	0.171875
261.508	0.9274	0.184311
257.229	0.976735	0.166528
264.526	0.964524	0.181065
255.604	0.944262	0.175666
249.049	0.977264	0.17907
255.673	0.989535	0.179542
263.175	0.975574	0.182993
256.389	0.940318	0.182844
257.42	0.9887	0.179461
253.66	0.976434	0.175755
257.876	0.961185	0.181867
253.886	0.970706	0.171089
259.81	0.966784	0.170885
254.93	0.955231	0.176664
257.438	0.968226	0.160458
251.818	0.956715	0.17571
259.856	0.976382	0.177539
255.771	0.942427	0.180198
254.51	0.964253	0.197607
256.936	0.962556	0.179226
260.779	0.94913	0.174962
252.551	0.970425	0.157367
257.35	0.957667	0.185638
255.981	0.946608	0.1818
256.222	0.983516	0.190148
261.756	0.972862	0.182229
258.849	0.966635	0.175785
265.72	0.976006	0.175083
256.933	0.996805	0.166995
246.726	0.932235	0.187401
255.289	0.979828	0.183068
252.319	0.990149	0.161893
253.726	0.981162	0.169049
267.334	0.975538	0.181009
254.772	0.979067	0.159579
250.559	0.966654	0.187142
255.756	0.972235	0.167431
257.839	0.930025	0.166944
253.518	0.949778	0.179787
256.803	0.955121	0.189794
262.355	0.978285	0.178559
254.176	0.993984	0.179735
255.94	0.990867	0.190341
259.154	0.977185	0.176273
259.915	0.981538	0.174707
250.096	0.97491	0.184127
254.445	0.98027	0.180367
260.687	0.994213	0.176384
249.117	0.958593	0.179919
253.967	0.967964	0.189176
252.041	0.97196	0.159682
241.101	0.97511	0.17602
253.278	0.978705	0.173675
257.274	0.935761	0.198083
260.628	0.984651	0.176388
265.636	0.980996	0.174124
255.127	0.975801	0.195228
260.082	0.969192	0.164875
264.898	0.97712	0.19128
264.382	0.991494	0.177711
252.174	0.939935	0.173481
247.206	0.994357	0.169687
247.675	0.969478	0.190632
252.19	0.940955	0.174494
248.803	0.952316	0.177427
260.46	0.963573	0.170681
259.426	0.980875	0.171222
261.802	0.981453	0.1698
246.766	0.947249	0.175733
259.324	0.984647	0.187295
250.03	0.976389	0.164689
256.07	0.981265	0.16984
258.054	0.976995	0.172608
242.369	0.970606	0.177422
255.219	0.970456	0.177895
254.056	0.997066	0.180709
241.752	0.95119	0.168662
245.894	0.959923	0.174059
254.474	0.970909	0.169926
242.132	0.966419	0.166488
254.854	0.988102	0.188218
258.176	0.952469	0.156884
258.234	0.977397	0.16523
257.948	0.987873	0.178182
250.159	0.967245	0.182969
256.944	0.961243	0.161943
261.56	0.949746	0.179565
264.463	0.970157	0.176842
257.164	0.980512	0.164417
259.072	0.979063	0.177207
263.741	0.965641	0.177194
251.516	0.977586	0.171675
255.823	0.952486	0.176593
254.591	0.971507	0.154912
258.01	0.968205	0.181015
257.327	0.973648	0.18151
254.316	0.975576	0.173083
254.099	0.976186	0.165959
257.377	0.982281	0.179936
253.549	0.974744	0.18685
252.219	0.956982	0.16555
260.366	0.974614	0.148805
252.152	0.964727	0.18248
257.877	0.960049	0.182644
260.88	0.986697	0.189396
257.973	0.967233	0.166509
261.824	0.97682	0.167668
265.835	0.97239	0.172097
251.897	0.926812	0.169798
260.05	0.970546	0.183202
265.566	0.982453	0.177938
260.713	0.945982	0.174077
258.98	0.973753	0.179131
262.453	0.99142	0.166148
260.08	0.968356	0.164237
255.836	0.981828	0.177036
255.121	0.943688	0.160948
257.026	0.964651	0.160119
252.573	0.976805	0.168474
263.948	0.965353	0.170712
251.644	0.963235	0.189869
256.666	0.963479	0.185157
250.995	0.980886	0.193641
256.811	0.971618	0.179156
266.922	0.969444	0.194283
260.069	0.94314	0.185821
258.902	0.95851	0.180833
257.653	0.948903	0.174491
259.1	0.993257	0.156745
261.774	0.987575	0.178404
253.696	0.977768	0.153413
254.384	0.985569	0.177835
250.439	0.976146	0.161384
257.369	0.96578	0.17947
252.785	0.973172	0.15129
250.009	0.953184	0.182577
251.81	0.985425	0.166855
261.45	0.972934	0.165412
260.498	0.978825	0.172298
254.464	0.953648	0.173736
266.256	0.972146	0.147058
261.01	0.986885	0.188903
262.145	0.994478	0.186357
256.313	0.957896	0.163442
254.579	0.936724	0.173673
247.459	0.944522	0.178172
250.118	0.976427	0.177632
257.466	0.972806	0.172253
259.73	0.962132	0.190363
267.979	0.946274	0.171116
265.383	0.991081	0.164363
262.365	0.983921	0.160614
262.454	0.977738	0.154639
258.87	0.980309	0.155406
261.035	0.959293	0.164457
255.938	0.958556	0.182171
262.642	0.971895	0.167556
260.953	0.962836	0.177373
260.911	0.978982	0.164212
258.064	0.967034	0.168776
260.431	0.986978	0.182097
258.14	0.961149	0.167122
256.16	0.961851	0.171634
261.635	0.986265	0.170665
259.828	0.979243	0.182074
257.141	0.946499	0.180518
257.567	0.963181	0.176278
268.038	0.956046	0.148707
255.331	0.980053	0.172483
260.558	0.973662	0.153463
258.043	0.985738	0.198099
265.005	0.976074	0.176283
257.964	0.979127	0.176449
256.595	0.975377	0.179999
253.732	0.961533	0.188296
263.76	0.97579	0.160037
262.928	0.995738	0.169696
256.763	0.96086	0.175562
257.367	0.942172	0.16716
261.648	0.9788	0.146821
258.545	0.977957	0.167818
251.795	0.966063	0.177572
255.192	0.953189	0.175035
259.282	1	0.162189
265.165	0.984088	0.174975
259.136	0.960141	0.169823
254.699	0.960317	0.160811
251.538	0.945915	0.15662
261.798	0.97622	0.178828
258.163	0.959845	0.176334
258.196	0.96226	0.167167
262.097	0.990487	0.161555
254.447	0.971299	0.17382
257.961	0.97687	0.179922
255.451	0.973322	0.164498
256.819	0.970979	0.16629
264.97	0.986648	0.188457
262.742	0.973183	0.182029
270.461	0.984624	0.162099
254.897	0.98352	0.160913
255.178	0.962942	0.170409
263.523	0.977049	0.186916
261.773	0.989139	0.169835
253.298	0.950066	0.175567
256.398	0.960102	0.186599
255.359	0.996808	0.162527
243.968	0.959134	0.181948
248.9	0.987666	0.185586
250.993	0.952338	0.168619
248.916	0.96035	0.183135
259.48	0.98354	0.171612
255.91	0.970264	0.182506
258.503	0.951755	0.171605
258.069	0.973196	0.163887
251.826	0.963774	0.182969
256.287	0.951629	0.170275
259.512	0.96002	0.157014
258.249	0.98293	0.169214
260.123	0.960407	0.184616
255.957	0.970193	0.178624
257.111	0.972769	0.195463
259.514	0.946027	0.177343
259.403	0.960246	0.179323
254.789	0.981646	0.164475
254.613	0.965252	0.168891
260.818	0.978699	0.159889
250.938	0.970746	0.175343
255.153	0.988261	0.151462
257.008	0.965566	0.177162
257.908	0.949704	0.159515
259.72	0.981094	0.171108
260.179	0.968619	0.175688
261.073	0.939241	0.175074
264.087	0.992382	0.170431
251.371	0.949234	0.17687
257.623	0.963495	0.18696
258.647	0.951739	0.173417
261.876	0.970461	0.190112
259.609	0.961074	0.15752
243.879	0.965127	0.167892
254.36	0.970889	0.175859
251.54	0.960062	0.183295
257.99	0.983741	0.182408
251.731	0.977661	0.173942
265.812	0.995863	0.167325
261.347	0.961156	0.177632
255.704	0.988373	0.182292
269.71	0.995154	0.181071
255.968	0.93791	0.17459
250.559	0.99374	0.178225
256.512	0.977742	0.176235
255.38	0.964825	0.174799
257.521	0.974794	0.170932
258.434	0.971842	0.172289
263.99	0.982577	0.154962
262.057	0.97191	0.167992
265.78	0.980395	0.176872
249.683	0.978279	0.166119
257.286	0.961144	0.172844
253.187	0.985294	0.162834
258.683	0.969644	0.170837
257.457	0.956765	0.167801
254.438	0.952753	0.176352
262.834	0.967254	0.169629
260.361	0.981258	0.155497
249.479	0.960003	0.153383
257.371	0.962833	0.174251
249.143	0.976153	0.174672
256.4	0.992212	0.176298
252.958	0.983987	0.183078
270.712	0.979133	0.165651
252.965	0.953151	0.169569
255.832	0.995399	0.174608
254.065	0.996316	0.184962
259.824	0.985952	0.18133
254.446	0.972939	0.167863
254.303	0.96719	0.150818
254.663	0.964854	0.172935
269.674	0.961525	0.18946
256.055	0.964186	0.157357
258.421	0.95192	0.168229
256.816	0.967951	0.178232
251.284	0.983337	0.173662
253.64	0.97675	0.164808
260.326	0.939653	0.158018
260.004	0.973712	0.160217
260.857	0.982869	0.18843
256.184	0.975198	0.166295
253.757	0.992202	0.176907
262.956	0.965008	0.171413
254.143	0.956367	0.175687
260.828	0.968226	0.169677
255.746	0.983558	0.183034
247.557	0.955108	0.146329
259.367	0.970878	0.170383
258.429	0.949612	0.178528
249.848	0.966686	0.167501
254.975	0.96526	0.16594
257.487	0.937573	0.166346
258.202	0.960415	0.164143
258.389	0.950682	0.171042
260.543	0.980771	0.169828
268.452	0.944128	0.173951
256.334	0.976884	0.182123
250.583	0.977472	0.195208
257.164	0.980174	0.179388
254.6	0.976624	0.166575
266.993	0.97094	0.169036
264.689	0.932316	0.168577
260.293	0.969929	0.166379
254.619	0.964582	0.177786
243.978	0.994535	0.168513
256.49	0.963043	0.169259
255.115	0.968754	0.181271
261.064	0.96383	0.185393
263.957	0.978514	0.169134
249.332	0.977411	0.155778
259.481	0.96757	0.164939
257.503	0.99173	0.185742
261.767	0.949997	0.174505
263.14	0.980005	0.15091
250.854	0.982519	0.1602
246.37	0.983756	0.140823
263.325	0.969223	0.192941
258.686	0.972096	0.18828
255.723	0.974379	0.160205
257.135	0.958148	0.162068
259.305	0.933835	0.171577
255.735	0.962917	0.185139
264.15	0.96802	0.162112
252.919	0.98956	0.17996
255.307	0.956569	0.184009
266.472	0.969635	0.167675
265.615	0.976297	0.168274
256.777	0.994052	0.168092
260.71	0.979166	0.178493
263.355	0.950481	0.157443
260.251	0.975129	0.176186
258.521	0.952235	0.156894
255.956	0.960687	0.170998
263.174	0.954327	0.172032
258.287	0.960291	0.15989
263.826	0.964514	0.17036
256.579	0.993141	0.177196
260.981	0.970449	0.168792
264.31	0.946888	0.17553
251.23	0.976442	0.174233
267.798	0.963116	0.170166
262.585	0.960518	0.175251
257.873	0.941709	0.173499
253.22	0.959789	0.164611
259.198	0.988458	0.16581
247.331	0.990225	0.167053
258.576	0.960191	0.173182
258.492	0.967763	0.169123
264.065	0.967223	0.191982
255.23	0.970861	0.172895
261.051	0.949546	0.168095
256.709	0.964898	0.17137
262.212	0.961431	0.175807
255.035	0.987295	0.173131
257.54	0.972783	0.159595
251.632	0.977255	0.17192
252.623	0.993999	0.183056
257.876	0.962217	0.169143
260.563	0.972844	0.175743
263.343	0.974073	0.176458
268.218	0.977918	0.170024
263.595	0.964779	0.174513
260.341	0.979623	0.17772
258.744	0.953213	0.181212
257.883	0.991231	0.177568
253.595	0.963357	0.178613
252.271	0.975	0.158239
259.492	0.98216	0.171885
263.969	0.978776	0.173023
250.964	0.971033	0.163517
253.03	0.937184	0.171757
265.729	0.948969	0.170601
272.186	0.989363	0.184985
253.689	0.94153	0.17075
260.684	0.97737	0.165162
255.035	0.984948	0.176148
261.06	0.974491	0.186526
254.714	0.985153	0.172506
252.736	0.968316	0.189962
254.691	0.944457	0.17181
246.316	0.969942	0.179751
247.247	0.965096	0.171397
256.839	0.983896	0.17523
261.402	0.993615	0.190597
269.374	0.970468	0.179474
265.602	0.980521	0.173895
260.821	0.986002	0.170912
261.224	0.965028	0.152787
249.4	0.984861	0.18421
262.653	0.957904	0.168671
261.499	0.979475	0.162103
249.011	0.995732	0.182991
255.078	0.973373	0.166579
249.895	0.990098	0.178287
254.651	0.994914	0.175876
251.89	0.985336	0.150332
254.495	0.97315	0.159756
256.995	0.975104	0.157009
244.526	0.987303	0.187093
255.884	0.955861	0.171374
253.629	0.980413	0.178014
249.499	0.9969	0.167856
251.19	0.998236	0.16749
255.127	0.981917	0.173391
252.478	0.969037	0.176418
256.569	0.978111	0.189223
258.362	0.99636	0.162485
256.992	0.995553	0.18725
257.094	0.973776	0.184117
254.967	0.970457	0.177493
252.852	0.971571	0.18849
262.512	0.979796	0.162509
255.331	0.947735	0.184422
258.997	0.97715	0.16105
251.959	0.977817	0.180071
258.975	0.954934	0.189322
264.861	0.977639	0.162698
251.758	0.935561	0.197441
249.86	0.979021	0.200343
254.904	0.972164	0.161482
257.616	0.971964	0.170454
252.551	0.976475	0.174246
266.236	0.960387	0.175908
259.217	0.979884	0.181809
247.246	0.97481	0.170967
253.995	0.957068	0.168754
257.47	0.963229	0.187717
252.42	0.962696	0.185873
245.574	0.985011	0.174434
253.679	0.981014	0.164971
245.27	0.98742	0.184013
264.066	0.956096	0.187101
259.725	0.975595	0.179187
260.783	0.964885	0.175326
258.254	0.943939	0.187132
260.497	0.966848	0.16426
258.843	0.96066	0.170142
255.463	0.97394	0.185372
257.701	0.975202	0.169393
259.154	0.982105	0.1611
256.343	0.977956	0.159791
255.273	0.984368	0.165879
260.333	0.978797	0.170433
259.623	0.968666	0.172004
257.51	0.963601	0.164777
252.956	0.98868	0.184884
253.987	0.954545	0.177229
250.584	0.957634	0.167891
250.525	0.972758	0.176289
257.757	0.950692	0.164748
272.285	0.984533	0.188549
257.66	0.968656	0.171556
253.484	0.980241	0.173201
251.786	0.9787	0.183366
256.09	0.983356	0.184495
253.56	0.978997	0.178316
251.082	0.957109	0.181147
258.357	0.963014	0.1663
262.924	0.95433	0.171573
250.706	0.978993	0.173676
256.268	0.994193	0.190403
255.397	0.949282	0.177704
260.457	0.983684	0.163274
260.414	0.981737	0.184022
257.332	0.967509	0.164542
260.375	0.98076	0.168937
248.556	0.961826	0.167264
264.119	0.962074	0.161916
255.728	0.967806	0.188107
251.94	0.967017	0.174136
252.213	0.979763	0.166961
252.835	0.971086	0.186001
261.038	0.945223	0.187909
250.76	0.975299	0.172928
259.15	0.947527	0.166085
251.673	0.966662	0.172303
251.039	0.987301	0.178822
256.092	0.977249	0.168333
248.758	0.965196	0.166576
263.587	0.985079	0.173027
246.266	0.979977	0.142367
253.208	0.968994	0.171005
256.563	0.944972	0.195927
249.897	0.974129	0.18915
252.338	0.972222	0.180183
252.919	0.969539	0.175641
259.025	0.990704	0.17917
259.326	0.997795	0.180028
257.144	0.979875	0.163825
259.505	0.985986	0.167879
267.637	0.936508	0.169187
251.351	0.948391	0.167714
247.267	0.982027	0.169343
260.725	0.982828	0.180144
263.421	0.963909	0.165503
254.06	0.995625	0.193786
263.342	0.965841	0.168804
259.054	0.967185	0.160181
254.784	0.975277	0.173592
258.722	0.944987	0.166642
255.087	0.97582	0.16608
251.545	0.986754	0.167889
253.834	0.978019	0.187828
258.853	0.986977	0.179529
244.169	0.981017	0.176544
250.925	0.986225	0.1569
253.565	0.965546	0.174633
252.954	0.980579	0.165138
251.202	0.973934	0.180609
259.313	0.96379	0.182912
254.704	0.958458	0.172526
245.155	0.96394	0.159692
258.408	0.997063	0.179127
257.949	0.961349	0.165663
258.338	0.96249	0.176117
257.212	0.979071	0.177189
261.5	0.960547	0.179076
253.826	0.970259	0.181182
253.401	0.94743	0.163936
253.47	0.978468	0.180007
261.029	0.964259	0.168088
264.762	0.964013	0.166306
250.824	0.979417	0.158473
249.348	0.950819	0.179666
255.021	0.958644	0.185721
260.135	0.952828	0.178731
253.601	0.959355	0.175231
256.138	0.955891	0.163659
253.899	0.972482	0.175648
260.172	0.960323	0.178085
254.65	0.937642	0.17697
256.1	0.984223	0.180751
254.978	0.939185	0.171797
257.525	0.979602	0.173985
250.57	0.971248	0.187056
254.285	0.983551	0.168496
245.774	0.971156	0.178355
252.075	0.959552	0.177712
257.17	0.994904	0.170291
258.479	0.954303	0.166518
259.379	0.988688	0.200991
253.698	0.958664	0.150852
256.172	0.983861	0.18711
264.412	0.960282	0.155598
258.969	0.965669	0.177659
254.061	0.965022	0.174924
261.197	0.950807	0.17977
254.226	0.981994	0.175395
263.436	0.968564	0.156708
257.467	0.972004	0.167773
260.221	0.986323	0.191591
260.841	0.964589	0.172496
252.305	0.960768	0.172119
262.379	0.959477	0.162822
266.098	0.996025	0.180666
262.278	0.955254	0.165365
254.661	0.972526	0.170687
264.569	0.976793	0.179702
252.845	0.958252	0.163433
261.271	0.987055	0.170483
251.539	0.973831	0.159107
260.524	0.981892	0.189379
250.436	0.998782	0.179598
262.133	0.977763	0.190805
251.796	0.959093	0.180636
251.44	0.967127	0.167738
255.505	0.959498	0.168016
258.661	0.986469	0.17824
258.341	0.986878	0.177139
259.268	0.968536	0.161188
261.221	0.999377	0.182831
265.63	0.94469	0.164497
261.782	0.978037	0.16775
260.466	0.981826	0.171528
254.697	0.991601	0.175316
264.471	0.940774	0.178537
251.824	0.994827	0.163394
256.142	0.975316	0.179896
250.404	0.966445	0.177189
244.867	0.977946	0.196858
262.162	0.977386	0.171915
270.031	0.958937	0.169933
262.606	0.968393	0.184815
257.056	0.984605	0.168531
248.524	0.962046	0.1741
261.103	0.97094	0.175407
271.315	0.951992	0.19176
255.614	0.979555	0.168269
254.249	0.976144	0.170254
251.872	0.983978	0.163363
258.357	0.947115	0.181259
247.498	0.943171	0.158062
256.52	0.983106	0.183375
260.916	0.986452	0.161682
254.711	0.9641	0.184619
266.55	0.955646	0.161603
253.6	0.969715	0.169045
259.504	0.961191	0.16738
249.766	0.988918	0.197415
259.033	0.983598	0.159539
255.045	0.96172	0.178742
258.407	0.989106	0.181967
256.647	0.974968	0.170251
258.078	0.957156	0.167395
252.805	0.978935	0.15629
255.041	0.979168	0.17256
253.853	0.977004	0.180439
251.66	0.975702	0.164088
254.162	0.979611	0.172407
263.016	0.973026	0.185745
254.459	0.975164	0.192735
258.161	0.958423	0.182482
255.209	0.984427	0.171407
254.726	0.969926	0.174291
263.355	0.972574	0.190301
254.895	0.994938	0.171183
254.311	0.96922	0.166181
255.536	0.965566	0.162585
245	0.9631	0.170303
258.795	0.962342	0.185671
256.738	0.983629	0.176446
250.474	0.947536	0.182434
257.907	0.955302	0.177367
255.667	0.973503	0.163977
258.561	0.950027	0.189334
258.609	0.98871	0.170958
262.177	0.971552	0.168684
263.376	0.978975	0.178489
252.354	0.9959	0.165708
264.469	0.9614	0.193526
260.874	0.977643	0.183019
262.508	0.960108	0.173536
262.171	0.970116	0.16811
256.929	0.968698	0.169118
259.758	0.952646	0.186047
252.042	0.991736	0.174872
258.466	0.98999	0.172932
259.561	0.954701	0.166198
260.369	0.979803	0.198127
261.839	0.968814	0.179137
260.807	0.973146	0.191225
259.227	0.971876	0.175966
255.184	0.951709	0.199023
258.486	0.980029	0.182566
253.543	0.944021	0.175051
258.619	0.965905	0.178904
259.159	0.993205	0.165388
256.077	0.930383	0.182003
260.642	0.975618	0.167731
255.241	0.987386	0.180082
254.496	0.982927	0.169586
252.85	0.965985	0.186998
253.436	0.940925	0.180268
260.868	0.989835	0.165755
248.408	0.962922	0.177739
255.636	0.96909	0.176188
265.737	0.945354	0.171332
251.549	0.940177	0.175524
255.358	0.97007	0.184918
257.814	0.976007	0.177135
249.959	0.975814	0.167561
261.666	0.969777	0.159801
251.404	0.969964	0.175346
257.676	0.985589	0.160099
255.771	0.973597	0.190591
247.558	0.949653	0.18218
250.933	0.971684	0.169905
260.416	0.967947	0.176813
258.516	0.994994	0.162148
255.084	0.970407	0.185952
254.775	0.96479	0.153383
252.931	0.969038	0.159035
257.755	0.977155	0.184482
251.225	0.982981	0.182046
259.237	0.982139	0.162264
264.385	0.979308	0.178959
258.189	0.947181	0.179933
252.307	0.963764	0.14719
258.523	0.978449	0.179339
259.684	0.974086	0.166906
252.501	0.936904	0.166612
261.027	0.966928	0.174549
257.684	0.971205	0.174596
258.439	0.96948	0.181657
255.375	0.964277	0.191044
253.5	0.970784	0.184967
252.208	0.973184	0.173135
263.644	0.973183	0.16529
263.876	0.952723	0.175215
265.092	0.983565	0.170555
250.754	0.96426	0.166808
252.726	0.958416	0.172185
266.729	0.980879	0.176601
251.401	0.966646	0.179092
264.776	0.974301	0.185664
257.641	0.99062	0.176293
254.43	0.969119	0.168591
256.425	0.959551	0.179811
259.539	0.96238	0.160196
261.057	0.980603	0.166992
245.874	0.972822	0.189473
255.27	0.980125	0.18422
250.318	0.988869	0.162928
254.282	0.964631	0.182677
245.578	0.982424	0.175071
261.786	0.994121	0.168489
253.327	0.985334	0.18088
250.984	0.975837	0.178554
248.414	0.943545	0.176808
243.595	0.982077	0.154815
251.588	0.98538	0.187573
258.711	0.964292	0.170306
254.405	0.99312	0.157385
262.799	0.942621	0.183968
258.207	0.983286	0.167437
257.846	0.971672	0.173193
255.022	0.989599	0.166976
261.269	0.979357	0.165722
246.345	0.950226	0.192703
260.873	0.958325	0.200006
248.924	0.976081	0.184934
260.731	0.979744	0.17732
257.177	0.98327	0.173475
248.706	0.98177	0.187561
265.456	0.958406	0.181848
256.072	0.945699	0.158565
263.769	0.970111	0.175321
257.561	0.971941	0.163403
251.301	0.991378	0.164622
260.142	0.981333	0.183176
256.471	0.988834	0.165952
259.629	0.973486	0.170184
261.062	0.963299	0.195607
247.594	0.929971	0.200552
245.385	0.978977	0.172095
264.823	0.956392	0.182542
266.362	0.963366	0.169517
266.734	0.973471	0.179708
253.316	0.93834	0.176918
249.717	0.950757	0.16846
255.817	0.970096	0.177019
257.524	0.986715	0.167505
257.09	0.980885	0.185443
251.734	0.976191	0.158852
258.464	0.95342	0.169142
252.389	0.95596	0.176818
259.574	0.960102	0.159092
256.055	0.975387	0.17195
246.409	0.969558	0.179358
265.146	0.961249	0.156197
249.38	0.9747	0.1908
257.067	0.973531	0.184856
250.337	0.963222	0.186491
251.711	0.96661	0.17497
255.583	0.96782	0.173812
266.687	0.954853	0.180476
247.025	0.970889	0.177107
258.418	0.988517	0.168456
248.729	0.975893	0.179582
261.495	0.93156	0.159361
249.004	0.945298	0.173545
256.164	0.966484	0.17512
254.455	0.975821	0.161207
248.254	0.991396	0.175622
254.849	0.980219	0.167117
258.092	0.954888	0.167637
248.402	0.96608	0.166284
261.45	0.976888	0.159895
248.543	0.997966	0.18151
265.189	0.971194	0.195571
251.346	0.946354	0.174545
253.944	0.954779	0.182104
256.128	0.976614	0.170194
259.527	0.967822	0.158138
256.638	0.976303	0.173471
260.643	0.966688	0.162891
264.333	0.967926	0.191349
262.828	0.947883	0.155926
261.182	0.965481	0.171634
261.421	0.956623	0.168222
255.431	0.966092	0.196177
263.379	0.982275	0.181796
260.044	0.967006	0.16748
255.439	0.967887	0.184598
263.541	0.97065	0.186399
256.34	0.95505	0.183176
253.148	0.998843	0.161639
258.587	0.959178	0.178394
251.677	0.975686	0.167477
255.883	0.979117	0.180391
258.884	0.952724	0.177199
254.519	0.982815	0.177173
257.853	0.966161	0.188837
257.808	0.970935	0.171248
256.044	0.946174	0.176607
251.214	0.964536	0.183844
258.461	0.940059	0.168274
258.919	0.957644	0.176409
257.768	0.952663	0.181677
261.919	0.962175	0.180126
252.427	0.982753	0.173272
255.306	0.979589	0.156708
258.661	0.972723	0.19016
268.426	0.986674	0.169758
253.928	0.971413	0.186667
258.764	0.97941	0.19019
262.123	0.952208	0.167455
252.459	0.958147	0.171436
261.216	0.957042	0.164106
254.059	0.946709	0.173544
259.137	0.966296	0.184041
247.165	0.958476	0.17843
258.052	0.972619	0.179769
256.106	0.981772	0.18583
258.872	0.981773	0.180997
258.242	0.955704	0.187266
264.358	0.979899	0.160718
256.67	0.944772	0.179179
253.996	0.972159	0.17458
255.687	0.952366	0.161768
253.393	0.962636	0.177695
252.104	0.976374	0.184407
258.591	0.947678	0.177888
255.583	0.955678	0.199577
258.466	0.967114	0.174084
250.9	0.957095	0.197655
262.245	0.964118	0.177682
265.342	0.985664	0.170593
258.429	0.966929	0.165567
257.93	0.953548	0.176352
261.331	0.975692	0.170529
258.925	0.973885	0.170185
254.907	0.947915	0.179406
248.511	0.954979	0.187362
250.439	0.950371	0.176545
245.789	0.933433	0.16523
250.458	0.956561	0.179208
263.067	0.973456	0.171786
247.293	0.936138	0.16458
255.406	0.950463	0.185612
254.181	0.948629	0.168462
249.913	0.983253	0.171482
257.197	0.947619	0.174842
259.9	0.969026	0.17079
254.095	0.947806	0.170071
245.141	0.97251	0.168817
251.568	0.950784	0.167381
256.391	0.95454	0.202862
255.853	0.975591	0.17944
259.593	0.957805	0.157917
256.54	0.955003	0.177832
248.945	0.953906	0.164704
252.689	0.978169	0.179048
259.261	0.955541	0.170532
251.719	0.954305	0.193611
265.213	0.957697	0.19723
268.224	0.950949	0.174561
261.26	0.980335	0.17167
264.036	0.965006	0.176541
253.005	0.966645	0.158514
259.037	0.954781	0.163434
259.405	0.984598	0.175733
252.385	0.979707	0.17723
260.288	0.96221	0.180995
257.488	0.977721	0.177822
252.382	0.949641	0.1847
250.873	0.967937	0.192934
255.63	0.962562	0.176289
256.267	0.975546	0.190413
254.577	0.972513	0.179761
259.191	0.969484	0.169186
255.858	0.955999	0.18777
265.926	0.96764	0.160363
253.358	0.949017	0.179251
257.637	0.934541	0.184892
252.054	0.976943	0.192002
264.258	0.975872	0.167365
256.662	0.970319	0.18637
258.236	0.981391	0.179982
255.491	0.965231	0.176138
264.563	0.938333	0.172308
258.532	0.946056	0.169038
251.658	0.947718	0.177452
255.812	0.957389	0.176169
251.396	0.946441	0.178077
249.58	0.977085	0.174796
257.488	0.956635	0.183798
254.959	0.978277	0.158726
257.769	0.978125	0.153755
255.642	0.963556	0.165268
248.661	0.976107	0.170426
255.696	0.971085	0.175311
253.398	0.981056	0.176197
242.042	0.960749	0.156434
253.811	0.954773	0.160981
252.795	0.965526	0.170887
255.994	0.992872	0.166181
264.628	0.980563	0.174061
259.493	0.970164	0.169402
255.59	0.961975	0.177084
259.926	0.965469	0.162286
250.29	0.984482	0.164247
258.565	0.963989	0.177715
253.499	0.972786	0.175991
261.086	0.950939	0.197827
248.872	0.968781	0.186034
259.865	0.97346	0.174026
250.426	0.963144	0.16183
255.526	0.956629	0.181673
258.368	0.964066	0.169993
261.254	0.977147	0.163905
249.135	0.966289	0.169051
256.868	0.968808	0.184087
265.155	0.976622	0.181029
259.769	0.964366	0.155634
262.379	0.975993	0.188671
245.911	0.972206	0.16386
257.995	0.965683	0.168549
255.8	0.972655	0.18272
257.158	0.97424	0.192619
254.329	0.978948	0.171176
245.984	0.970203	0.170097
255.476	0.986555	0.152378
259.09	0.971187	0.192409
259.187	0.957353	0.140193
259.27	0.984036	0.17449
263.788	0.940398	0.17455
258.329	0.952307	0.181613
264.131	0.949272	0.163694
247.788	0.99421	0.185935
248.214	0.949411	0.17192
254.399	0.958077	0.18137
257.445	0.949069	0.174649
263.186	0.946188	0.167616
255.608	0.978688	0.171037
253.508	0.965929	0.16798
256.826	0.961189	0.187705
269.061	0.977598	0.146157
257.014	0.980417	0.176983
256.512	0.987094	0.188851
259.059	0.967409	0.176836
262.044	0.958004	0.163334
257.848	0.950905	0.181716
254.585	0.954125	0.169013
259.139	0.968822	0.170818
257.131	0.96138	0.161777
254.923	0.977156	0.159383
265.151	0.94472	0.168702
268.416	0.978335	0.195837
259.977	0.966196	0.189964
246.907	0.970505	0.174285
252.858	0.977375	0.178047
259.114	0.979954	0.186819
253.181	0.976188	0.173716
254.173	0.981501	0.191603
248.365	0.973777	0.173276
251.57	0.98021	0.183468
254.858	0.96203	0.157961
262.785	0.974237	0.192884
261.15	0.979133	0.183506
253.364	0.96789	0.155742
262.334	0.968969	0.171077
256.841	0.963828	0.188914
254.576	0.929615	0.167552
261.806	0.96519	0.177771
260.953	0.977269	0.187879
267.428	0.96876	0.170911
255.81	0.953422	0.181716
254.724	0.956923	0.172176
247.899	0.973737	0.167005
258.523	0.946145	0.172799
254.715	0.96765	0.1692
257.25	0.969779	0.160544
257.951	0.974196	0.176503
259.971	0.957679	0.18094
254.094	0.952216	0.161289
264.92	0.959661	0.175129
258.439	0.92275	0.166592
254.107	0.958914	0.174109
258.957	0.949787	0.174396
255.443	0.957294	0.173028
261.161	0.948682	0.185166
247.527	0.950528	0.176672
259.622	0.961918	0.18702
258.281	0.966529	0.165064
257.964	0.982984	0.187934
250.879	0.967386	0.170553
261.022	0.969396	0.165501
264.562	0.971524	0.193385
260.616	0.970281	0.190546
250.334	0.949225	0.190576
265.695	0.989656	0.174668
263.466	0.964824	0.19092
252.659	0.989741	0.181363
257.491	0.98029	0.186652
259.624	0.977432	0.181229
257.46	0.945293	0.188519
251.601	0.944635	0.180766
257.301	0.953533	0.168628
253.062	0.98462	0.186771
256.501	0.960779	0.176025
251.077	0.986168	0.180731
253.043	0.987526	0.180597
260.88	0.985032	0.170826
254.272	0.951329	0.16703
259.41	0.961245	0.173664
252.329	0.975343	0.152465
259.025	0.969713	0.189282
251.021	0.956418	0.16302
264.23	0.976018	0.172288
252.004	0.956053	0.175145
245.789	0.977335	0.181119
259.27	0.959036	0.177828
255.528	0.965762	0.180946
260.75	0.958403	0.18456
249.884	0.954553	0.181483
258.309	0.98875	0.174515
253.392	0.971007	0.173779
253.653	0.978253	0.178829
254.004	0.965639	0.189257
261.614	0.983	0.157007
243.515	0.948454	0.175894
255.531	0.944396	0.183687
252.221	0.945765	0.176697
254.593	0.945272	0.177738
262.253	0.933245	0.201463
255.874	0.97869	0.183467
259.921	0.974456	0.168899
264.316	0.929922	0.169675
256.467	0.971583	0.160115
245.01	0.987278	0.183047
253.18	0.948847	0.177692
252.081	0.985678	0.181789
258.791	0.964195	0.179393
256.615	0.975845	0.187601
252.131	0.984784	0.171648
257.027	0.993251	0.183491
260.954	0.957581	0.179496
255.949	0.99608	0.187125
253.851	0.960431	0.168927
256.052	0.989984	0.173367
261.064	0.962707	0.178137
261.217	0.988282	0.175682
261.401	0.976753	0.175688
261.695	0.971929	0.162914
255.854	0.96951	0.170269
253.247	0.985208	0.185016
267.124	0.992893	0.169636
250.145	0.955391	0.175796
258.913	0.985084	0.181628
262.459	0.977292	0.185388
254.356	0.984917	0.178407
255.79	0.948389	0.175656
260.832	0.971044	0.185235
254.56	0.991731	0.167693
250.653	0.995629	0.197026
256.293	0.971445	0.170328
264.709	0.968967	0.174527
254.223	0.980793	0.164614
253.796	0.950345	0.168909
257.688	0.985253	0.161825
251.903	0.969792	0.175451
259.002	0.972653	0.173209
257.549	0.985425	0.162262
255.277	0.985131	0.175204
263.601	0.965626	0.196609
257.951	0.946281	0.167267
261.909	0.975108	0.161227
254.545	0.992639	0.180869
261.584	0.972637	0.174262
258.701	0.988639	0.170722
262.717	0.966263	0.165704
251.962	0.998831	0.191753
257.8	0.975228	0.182221
254.643	0.971778	0.177907
255.786	0.945815	0.1858
254.488	0.954649	0.18164
256.416	0.974215	0.176086
258.358	0.980725	0.186413
250.752	0.968981	0.164488
256.424	0.965368	0.164633
262.476	0.951338	0.178818
255.476	0.960092	0.181662
266.484	0.950202	0.184475
261.638	0.985701	0.196259
252.3	0.958705	0.165095
252.547	0.962661	0.184839
260.126	0.972089	0.171848
260.062	0.976581	0.16444
262.193	0.971321	0.172592
259.93	0.981136	0.159067
255.667	0.979371	0.160216
261.782	0.976553	0.188245
255.037	0.987764	0.171276
246.25	0.972372	0.18057
252.868	0.952862	0.161385
257.579	0.969627	0.17746
259.578	0.98965	0.174939
251.096	0.969426	0.1669
250.742	0.996777	0.169472
258.467	0.99299	0.162109
255.058	0.984527	0.185297
253.237	0.967744	0.1715
261.672	0.947183	0.161026
258.624	0.988531	0.171652
254.63	0.983573	0.174624
254.495	0.970128	0.174712
254.388	0.975723	0.163684
252.139	0.99995	0.169714
259.956	0.969685	0.183817
254.277	0.962499	0.1758
257.021	0.963023	0.172293
246.297	0.967284	0.193946
256.322	0.994674	0.168231
255.04	0.958097	0.184881
261.443	0.937538	0.167451
265.271	0.946397	0.164219
258.818	0.97614	0.170777
254.268	0.969888	0.169663
252.429	0.935182	0.180448
254.64	0.982825	0.184337
254.533	0.973712	0.189942
247.966	0.979347	0.168506
252.093	0.941071	0.183516
251.657	0.985254	0.178114
256.478	0.964253	0.176467
253.91	0.967866	0.160199
262.085	0.964299	0.162253
254.028	0.9406	0.179966
261.716	0.977457	0.172104
254.156	0.950759	0.183513
257.533	0.98423	0.164386
254.653	0.976656	0.187823
255.961	0.969054	0.171736
257.558	0.952519	0.178801
263.177	0.961909	0.185693
259.286	0.972773	0.169026
249.74	0.971832	0.164746
253.636	0.981526	0.187086
256.539	0.96301	0.181054
275.567	0.966296	0.17852
249.67	0.97413	0.175183
250.947	0.958406	0.175288
258.416	0.991613	0.159672
258.255	0.956048	0.169319
261.633	0.964962	0.17632
262.081	0.947148	0.174183
254.157	0.99484	0.195795
260.711	0.972012	0.174654
255.822	0.945087	0.169924
248.551	0.99432	0.183314
251.736	0.977192	0.155048
263.773	0.993574	0.180829
260.573	0.985446	0.180104
258.136	0.972565	0.168182
263.886	0.954677	0.185581
255.083	0.958202	0.171162
255.942	0.95706	0.172304
249.222	0.984466	0.182399
256.343	0.950626	0.182525
266.816	0.981075	0.187513
260.274	0.958238	0.174537
247.588	0.990889	0.1711
265.855	0.96756	0.171222
266.401	0.955633	0.178893
266.921	0.957344	0.1892
255.457	0.961616	0.179794
255.726	0.962087	0.1642
255.851	0.946297	0.177884
254.999	0.949603	0.181132
264.22	0.980827	0.161531
256.221	0.983581	0.174252
255.483	0.97582	0.162957
262.193	0.98567	0.174227
256.54	0.977579	0.161031
258.379	0.98122	0.183608
248.659	0.98553	0.200755
267.472	0.978225	0.183281
251.538	0.966943	0.181175
258.482	0.968913	0.175979
264.221	0.952526	0.168847
253.491	0.954043	0.163584
257.138	0.97257	0.190731
260.765	0.979507	0.177603
260.475	0.978441	0.18147
252.068	0.96675	0.167065
254.632	0.988601	0.182131
251.571	0.987255	0.168472
256.357	0.981007	0.170805
254.028	0.971118	0.179658
264.963	0.990994	0.170581
256.875	0.968628	0.150066
253.475	0.985078	0.180956
255.289	0.990362	0.176953
252.722	0.967258	0.166451
263.845	0.96991	0.167201
249.451	0.967615	0.172152
253.817	0.990816	0.182244
251.29	0.977803	0.185081
251.021	0.966823	0.174745
258.396	0.979343	0.175717
257.542	0.974676	0.164108
257.432	0.992485	0.18167
253.28	0.966013	0.160192
260.271	0.967951	0.198544
257.029	0.941313	0.152063
257.923	0.965559	0.165556
253.391	0.960525	0.166297
258.783	0.950252	0.17244
265.706	0.984394	0.18754
261.172	0.961138	0.156054
255.893	0.989981	0.17855
248.788	0.968572	0.180705
257.742	0.962048	0.172826
250.992	0.970717	0.183476
259.088	0.96451	0.169724
273.432	0.985058	0.185378
254.658	0.962339	0.170234
246.47	0.981585	0.14581
243.869	0.98431	0.160162
256.55	0.942708	0.180043
247.961	0.957991	0.175146
257.142	0.980866	0.182836
254.262	0.959047	0.181644
255.827	0.981659	0.180017
249.403	0.954668	0.16837
258.319	0.968234	0.16936
257.554	0.972009	0.155992
266.266	0.966053	0.178242
260.326	0.993884	0.180605
269.551	0.954791	0.177445
250.388	0.984104	0.171599
258.799	0.986138	0.173542
242.923	0.960052	0.153776
249.748	0.996492	0.17664
254.729	0.960208	0.17742
252.811	0.960456	0.184153
249.277	0.968758	0.177155
259.365	0.972465	0.164264
259.787	0.986234	0.162328
262.79	0.997412	0.182103
257.176	0.963576	0.177686
249.236	0.991465	0.158113
252.671	0.970998	0.167127
258.783	0.969985	0.182629
257.417	0.956932	0.168452
257.332	0.995824	0.177846
253.94	0.97498	0.153483
252.723	0.955866	0.186141
257.383	0.970724	0.17517
252.131	0.977468	0.177737
255.991	0.951715	0.176957
257.868	0.95891	0.181197
260.979	0.980243	0.175696
247.927	0.987517	0.173688
251.046	0.97938	0.187211
262.045	0.990349	0.179015
256.15	0.981989	0.181687
257.054	0.96741	0.173154
260.961	0.969603	0.152389
260.815	0.971733	0.162178
253.102	0.968848	0.169814
262.935	0.980688	0.169031
251.768	0.9857	0.179404
250.165	0.986204	0.168688
249.348	0.978697	0.191196
258.81	0.979996	0.16296
252.483	0.953866	0.177804
252.122	0.991227	0.168157
252.433	0.983093	0.165941
259.888	0.975952	0.177644
251.516	0.974825	0.18038
249.711	0.984036	0.167294
260.093	0.971035	0.175418
257.99	0.982254	0.162828
253.432	0.993313	0.173971
256.687	0.983394	0.160735
259.76	0.973622	0.193432
253.97	0.944348	0.165486
255.461	0.966316	0.164992
255.184	0.975092	0.189898
257.311	0.984232	0.178473
265.139	0.960867	0.164978
262.105	0.969228	0.170727
257.915	0.971559	0.176872
266.686	0.985006	0.165816
249.305	0.956339	0.153464
260.753	0.966527	0.170808
253.186	0.981706	0.18415
253.26	0.966801	0.178084
257.942	0.969619	0.178441
247.898	0.96152	0.179949
253.498	0.952508	0.170598
259.329	0.977126	0.164133
253.069	0.971339	0.185701
261.477	0.994662	0.178195
259.219	0.989717	0.181682
261.089	0.982491	0.184904
259.612	0.975406	0.177947
260.417	0.952357	0.175293
261.973	0.949509	0.182777
253.429	0.948814	0.16835
253.542	0.996165	0.170447
256.151	0.970976	0.170472
259.984	0.974135	0.196238
263.24	0.975075	0.183844
260.153	0.981074	0.172547
256.239	0.984478	0.17648
264.734	0.98495	0.185499
259.956	0.977046	0.19914
251.177	0.985241	0.167668
254.756	0.97874	0.169379
252.921	0.947023	0.175112
261.42	0.977913	0.168177
257.476	0.974687	0.167574
250.368	0.991801	0.1898
257	0.969971	0.170406
253.933	0.973873	0.179703
256.801	0.989226	0.181712
249.437	0.984296	0.166691
255.083	0.93824	0.182317
243.121	0.961081	0.18312
268.7	0.961929	0.180036
260.655	0.979957	0.165304
256.717	0.954227	0.168791
260.244	0.986625	0.165056
266.836	0.952843	0.190692
256.462	0.980331	0.178603
246.472	0.982388	0.172376
248.841	0.967978	0.164584
265.146	0.982524	0.162998
258.533	0.965465	0.168014
263.648	0.9672	0.163184
258.114	0.979722	0.168355
259.741	0.956703	0.174924
253.54	0.984382	0.190383
260.2	0.998853	0.156326
257.498	0.964268	0.181975
251.053	0.995422	0.172325
257.463	0.96398	0.171267
249.532	0.969779	0.170672
262.449	0.967986	0.178747
253.261	0.978133	0.19062
250.765	0.983418	0.175902
259.047	0.998173	0.161206
254.188	0.989632	0.160233
263.503	0.988058	0.165378
249.012	0.96747	0.171813
257.509	0.97316	0.193412
255.832	0.975461	0.167331
252.158	0.995325	0.176461
256.321	0.973252	0.154862
266.316	0.972863	0.154823
255.789	0.982327	0.175861
259.437	0.970003	0.172499
260.036	0.978279	0.176606
247.377	0.976525	0.191253
263.724	0.982386	0.164021
250.264	0.957704	0.170667
262.379	0.996391	0.181377
258.101	0.997691	0.17176
252.246	0.988552	0.181902
255.662	0.986442	0.180545
251.742	0.996287	0.192248
260.982	0.954102	0.152191
250.652	0.9689	0.172466
259.567	0.980464	0.170841
264.787	0.979623	0.170663
258.132	0.97255	0.173565
262.987	0.970806	0.175748
250.563	0.97811	0.185566
271.12	0.973788	0.167234
250.635	0.979772	0.168381
252.726	0.966006	0.168964
257.529	0.951012	0.156971
247.422	0.956351	0.178302
246.121	0.954209	0.174794
262.762	0.965201	0.160957
255.75	0.99282	0.17342
255.804	0.972184	0.170046
255.809	0.991239	0.173713
261.973	0.946785	0.177255
252.727	0.959158	0.19439
247.152	0.968676	0.181536
246.125	0.983785	0.170309
251.152	0.978868	0.170711
253.94	0.969856	0.181381
265.494	0.971099	0.168151
263.093	0.964766	0.19084
255.641	0.975941	0.178922
250.102	0.955871	0.192543
253.966	0.97833	0.168004
247.771	0.961906	0.190553
252.677	0.950903	0.191132
247.14	0.990793	0.173709
262.609	0.961034	0.181792
257.329	0.984769	0.175208
262.021	0.978712	0.183564
263.558	0.973769	0.177696
254.362	0.935027	0.191267
251.017	0.979575	0.163841
256.798	0.964929	0.16249
255.748	0.986189	0.193283
259.821	0.962385	0.181546
253.678	0.976634	0.192414
255.316	0.963505	0.153043
259.529	0.946682	0.191115
262.111	0.994423	0.177961
249.962	0.954922	0.175793
257.601	0.935375	0.174636
261.846	0.967056	0.162518
265.663	0.979859	0.177042
263.234	0.950562	0.169127
260.568	0.977955	0.173034
264.32	0.951627	0.188763
249.866	0.987165	0.172302
257.314	0.972517	0.175384
257.474	0.957019	0.163068
243.632	0.969185	0.167633
253.254	0.951769	0.166684
253.928	0.99618	0.159018
253.736	0.966796	0.171485
255.82	0.984729	0.162105
262.482	0.969702	0.156086
254.077	0.977843	0.187062
257.489	0.980599	0.162998
257.963	0.94889	0.175575
255.726	0.959784	0.179431
248.331	0.965595	0.187094
258.551	0.981232	0.170421
256.652	0.988422	0.170373
271.098	0.974145	0.174231
255.756	0.973697	0.164782
251.281	0.955288	0.176512
261.346	0.960788	0.160221
252.385	0.980106	0.175728
257.783	0.952739	0.174779
258.584	0.98839	0.158696
254.232	0.952301	0.17821
258.971	0.972696	0.172697
258.171	0.991649	0.160775
252.827	0.954761	0.175907
250.473	0.974113	0.174487
256.26	0.968423	0.154943
252.549	0.973006	0.184027
251.662	0.977783	0.168527
255.935	0.963515	0.170869
257.747	0.95553	0.177403
263.319	0.957917	0.17844
251.386	0.968532	0.174001
256.599	0.974535	0.168508
253.182	0.986221	0.17864
260.258	0.95558	0.18096
260.245	0.968872	0.168203
255.224	0.948753	0.17088
253.997	0.948897	0.168569
250.146	0.979705	0.191592
255.635	0.970214	0.163001
253.093	0.952247	0.184129
263.696	0.967123	0.176345
258.077	0.992933	0.175886
263.775	0.992422	0.176546
255.392	0.95153	0.175044
253.907	0.974631	0.176646
248.784	0.985163	0.18244
251.098	0.951289	0.182856
253.391	0.945541	0.179572
259.187	0.970216	0.16475
265.846	0.975718	0.167593
263.359	0.954841	0.178363
259.401	0.956957	0.172404
258.375	0.978634	0.183209
258.207	0.96324	0.174276
260.856	0.984714	0.164686
249.696	0.989494	0.155851
259.492	0.947243	0.191732
261.116	0.990754	0.178899
252.828	0.95053	0.186309
254.757	0.982229	0.169446
251.641	0.96752	0.169076
254.947	0.979147	0.173393
263.464	0.973208	0.174242
256.308	0.965217	0.171
265.731	0.966201	0.171322
256.595	0.978531	0.191973
257.79	0.963392	0.16087
257.52	0.930093	0.159386
263.938	0.989399	0.162673
252.196	0.96667	0.169234
267.178	0.973798	0.172949
263.677	0.984014	0.177792
247.839	0.961455	0.179652
256.453	0.961202	0.171041
251.509	0.987102	0.162532
256.483	0.977159	0.182317
248.385	0.984071	0.175876
252.418	0.969975	0.161885
262.085	0.957727	0.18826
265.03	0.983377	0.17421
256.767	0.964471	0.180167
258.031	0.973807	0.168056
266.528	0.978125	0.183242
264.288	0.980952	0.177177
245.101	0.960571	0.158792
246.307	0.956318	0.178715
250.462	0.965938	0.163679
253.624	0.968536	0.175436
253.794	0.965945	0.181844
252.612	0.966576	0.172491
247.113	0.971111	0.185735
260.308	0.956418	0.17401
260.671	0.955578	0.180329
246.067	0.957149	0.166443
266.24	0.980753	0.177838
257.044	0.975558	0.172845
253.417	0.971615	0.163767
260.861	0.990918	0.175057
245.691	0.972903	0.15841
255.37	0.989023	0.169597
263.663	0.970368	0.164664
254.782	0.981807	0.17623
259.79	0.960654	0.171692
264.021	0.963099	0.154386
256.496	0.986374	0.190351
257.377	0.956938	0.179171
261.356	0.965613	0.191488
262.046	0.933157	0.172726
257.26	0.976539	0.178153
251.302	0.982848	0.163062
253.482	0.949604	0.167199
250.737	0.990044	0.179857
259.771	0.979392	0.179926
258.587	0.989224	0.193963
255.729	0.970315	0.172952
244.858	0.971345	0.162789
253.549	0.956913	0.149916
255.537	0.954333	0.176819
268.23	0.967548	0.172418
255.565	0.968615	0.188139
257.826	0.959228	0.15875
252.248	0.977882	0.16509
265.534	0.992206	0.167258
249.025	0.985045	0.161549
248.334	0.968017	0.171843
252.423	0.953692	0.159998
254.706	0.962947	0.16575
259.831	0.974906	0.1784
252.91	0.988459	0.189618
243.456	0.950422	0.172746
258.364	0.957295	0.175312
262.1	0.961624	0.182456
253.365	0.96351	0.167554
251.715	0.966573	0.161146
252.395	0.98586	0.172242
264.242	0.991215	0.185193
249.975	0.954038	0.186066
249.541	0.95241	0.167674
250.93	0.96263	0.180117
253.573	0.966932	0.171284
254.669	0.971381	0.18351
260.491	0.992571	0.185057
259.656	0.984108	0.159486
256.923	0.98219	0.175827
256.304	0.986056	0.17527
263.165	0.971645	0.163244
266.736	0.98154	0.18848
255.941	0.997387	0.179826
250.363	0.976979	0.163521
264.922	0.985484	0.165868
255.481	0.964773	0.170656
246.706	0.969532	0.167597
257.795	0.988025	0.160695
250.505	0.95127	0.156812
258.773	0.995091	0.162469
260.532	0.968554	0.177751
258.482	0.971975	0.154173
251.039	0.994569	0.176454
258.69	0.97936	0.172118
257.754	0.967476	0.171938
258.46	0.953509	0.178938
258.845	0.955384	0.179599
253.701	0.991123	0.171476
257.329	0.962541	0.184142
264.682	0.966587	0.172396
249.376	0.938302	0.16378
264.713	0.981049	0.17961
248.252	0.975157	0.177785
256.64	0.931263	0.177159
261.771	0.976474	0.182798
258.459	0.988131	0.157836
256.936	0.997177	0.184061
259.61	0.977303	0.164779
255.389	0.993693	0.153946
254.011	0.95743	0.198134
253.877	0.989219	0.169056
256.399	0.978625	0.19076
259.739	0.989629	0.182145
252.196	0.976531	0.192104
254.762	0.982742	0.182047
267.546	0.952884	0.156244
250.861	0.988485	0.158735
265.082	0.936582	0.152281
257.078	0.969934	0.168321
256.209	0.982408	0.164174
262.259	0.953853	0.171306
256.525	0.988676	0.175691
256.667	0.978986	0.169177
244.956	0.935698	0.169101
251.73	0.986815	0.165533
263.028	0.951284	0.185508
259.26	0.976828	0.168116
254.431	0.953677	0.178133
251.771	0.963597	0.172252
249.048	0.974127	0.164582
264.122	0.968826	0.160808
260.967	0.99168	0.16181
253.587	0.986063	0.16831
254.068	0.937646	0.170534
257.277	0.99001	0.169953
258.43	0.96443	0.173207
253.141	0.96957	0.178829
254.608	0.973837	0.17819
263.504	0.983102	0.166184
256.674	0.96751	0.171219
254.272	0.962983	0.166934
253.979	0.964233	0.169249
260.061	0.980148	0.182321
258.471	0.942156	0.179289
257	0.955951	0.187087
259.521	0.964018	0.176371
253.543	0.956624	0.187588
256.099	0.966012	0.17012
258.507	0.962729	0.187858
267.467	0.983962	0.167729
260.769	0.968603	0.17931
258.585	0.953775	0.165804
259.041	0.970188	0.181425
256.875	0.979628	0.169111
254.955	0.953125	0.178303
253.788	0.98863	0.196077
250.086	0.982817	0.181033
258.657	0.963312	0.197639
245.875	0.976355	0.174932
249.151	0.96536	0.198856
247.022	0.987819	0.166831
257.445	0.950802	0.178318
261.845	0.952176	0.175588
258.072	0.969253	0.186866
261.411	0.978968	0.193416
251.877	0.990109	0.169565
254.077	0.975849	0.171594
254.807	0.948325	0.17615
255.931	0.957712	0.193261
259.931	0.94414	0.181285
259.193	0.99199	0.191613
246.561	0.963749	0.162896
255.512	0.961602	0.177916
262.094	0.953688	0.177936
256.359	0.962878	0.170939
257.901	0.950678	0.171077
255.017	0.97239	0.171968
254.82	0.9617	0.208803
258.073	0.963774	0.169055
260.651	0.964039	0.197395
256.28	0.948034	0.176391
257.04	0.984641	0.181356
252.228	0.977502	0.15742
255.217	0.94293	0.185668
255.152	0.941934	0.182473
253.694	0.949806	0.172921
256.503	0.935602	0.195168
256.481	0.962794	0.174649
245.558	0.951245	0.169907
241.622	0.956084	0.17519
247.708	0.990153	0.185499
249.251	0.971004	0.185454
265.641	0.971605	0.177022
258.437	0.989427	0.166638
249.526	0.974743	0.173685
255.874	0.968365	0.168148
255.559	0.990241	0.141655
266.679	0.968562	0.160561
258.59	0.943781	0.155196
256.23	0.971646	0.179012
256.642	0.958227	0.163037
248.178	0.943423	0.178633
252.92	0.997473	0.171722
255.965	0.957305	0.186963
255.797	0.947004	0.173668
252.591	0.972315	0.18466
252.884	0.929364	0.186312
257.536	0.968896	0.189658
262.308	0.991858	0.186601
255.073	0.96857	0.180052
261.448	0.974892	0.178871
248.733	0.945081	0.187201
260.528	0.979186	0.175081
259.595	0.930609	0.184765
245.525	0.972894	0.18254
250.723	0.954894	0.186817
248.055	0.962464	0.198616
254.968	0.968742	0.183713
259.568	0.960137	0.185213
248.014	0.983851	0.174214
260.084	0.968721	0.175377
259.261	0.981308	0.182774
252.503	0.989534	0.165541
251.82	0.95859	0.178591
248.405	0.974395	0.155182
255.959	0.960574	0.194315
255.416	0.971081	0.178544
262.821	0.988399	0.168863
260.904	0.959354	0.159502
264.599	0.921823	0.158117
255.773	0.921953	0.18034
255.191	0.963984	0.164728
258.263	0.962329	0.206293
249.873	0.927778	0.175273
251.62	0.961807	0.179727
247.658	0.986847	0.169901
252.86	0.991889	0.173016
257.379	0.96934	0.169024
260.452	0.974036	0.174902
255.281	0.971435	0.180673
254.373	0.94945	0.176918
260.168	0.976543	0.181341
260.94	0.990872	0.187198
254.19	0.965106	0.198768
257.46	0.983263	0.161623
256.722	0.955725	0.185378
265.39	0.951498	0.17
266.022	0.979696	0.170995
261.659	0.948846	0.166635
255.547	0.964393	0.154859
262.915	0.972661	0.158458
263.393	0.967789	0.170267
259.493	0.978889	0.173859
249.159	0.990027	0.159847
255.187	0.949374	0.182174
262.773	0.975777	0.194
260.415	0.955778	0.165774
262.041	0.992848	0.187303
255.776	0.962103	0.193904
248.397	0.989676	0.173952
256.685	0.983212	0.177103
254.453	0.979646	0.164407
256.005	0.973381	0.171873
261.985	0.974285	0.170102
255.711	0.95454	0.192866
253.071	0.983446	0.179725
256.658	0.987951	0.176322
260.865	0.9561	0.166955
260.084	0.986941	0.167418
255.475	0.959854	0.180813
252.962	0.970207	0.161514
262.477	0.969213	0.187447
249.398	0.973914	0.156185
255.826	0.964758	0.179284
257.982	0.929372	0.188838
250.078	0.953689	0.184466
260.865	0.957895	0.18668
250.472	0.952214	0.192159
249.831	0.959316	0.186714
265.053	0.963973	0.171125
257.459	0.967732	0.164626
253.026	0.977157	0.17575
255.429	0.990517	0.174376
252.063	0.944084	0.180638
251.918	0.957668	0.163676
254.417	0.952721	0.172762
252.22	0.947576	0.168556
250.86	0.96627	0.179007
260.241	0.966948	0.171254
252.069	0.990236	0.160487
255.141	0.973418	0.175144
249.485	0.958884	0.176205
252.554	0.969899	0.17257
257.112	0.974307	0.178651
254.229	0.95935	0.168387
262.306	0.955323	0.16468
253.908	0.941183	0.183435
260.688	0.969772	0.179401
260.17	0.955756	0.167414
259.147	0.940057	0.160926
257.679	0.961593	0.176373
249.611	0.969882	0.163448
250.427	0.950561	0.180934
258.806	0.969351	0.17711
255.795	0.980309	0.170027
252.628	0.967944	0.176225
249.76	0.990879	0.167039
256.789	0.963112	0.171722
261.668	0.947298	0.180388
244.033	0.972577	0.181337
249.795	0.973359	0.162485
262.909	0.969021	0.173493
257.355	0.959159	0.176573
253.297	0.982391	0.1669
250.86	0.96228	0.191115
242.563	0.967628	0.166247
246.397	0.986556	0.18411
253.206	0.965225	0.171003
248.757	0.966557	0.166341
258.196	0.985122	0.171522
255.075	0.960086	0.177612
252.142	0.959458	0.174397
253.645	0.947579	0.188831
257.758	0.967404	0.176623
261.786	0.958553	0.177669
248.041	0.948994	0.151016
260.867	0.973147	0.202654
246.097	0.949823	0.165626
262.231	0.978913	0.159727
253.124	0.96648	0.167594
256.884	0.965172	0.180228
257.206	0.964926	0.17772
259.754	0.966954	0.169575
256.113	0.980825	0.197112
261.857	0.975812	0.167614
253.165	0.958721	0.172817
249.096	0.989532	0.180438
260.43	0.962602	0.188415
256.017	0.973702	0.164044
261.249	0.941506	0.185551
256.112	0.940877	0.171465
250.33	0.95703	0.183011
260.664	0.980519	0.177653
257.482	0.968624	0.160647
252.825	0.947725	0.183214
262.723	0.959145	0.192411
244.029	0.933541	0.170102
258.588	0.990925	0.175106
258.952	0.966695	0.171808
262.066	0.960097	0.190275
252.152	0.954935	0.175489
256.683	0.981266	0.182156
252.448	0.983392	0.176874
260.898	0.980071	0.201058
255.041	0.983951	0.182603
256.574	0.964268	0.175073
251.108	0.966762	0.168177
259.802	0.975441	0.164074
254.564	0.971554	0.178041
241.8	0.956052	0.187141
[truncated: 606 more rows]

## Sheet: Fig4
MARA Band ratio	Orgueil P11442 (CI1)	Orgueil USNM 6765-2 (CI1)	Alais P10910 (CI1)	MAC 02820,3 (CM1/2)	MIL 13037,3 (CM1)	MIL 090292,13 (C1-ung)	MIL 13005,7 (CM1/2)	Moapa Valley UA 2565 (CM1)	LAP 02277,38 (CM2.0)	MIL 07677,5 (CM1/2)	EET 83334,12 (CM1)	EET 16100,5 (CM1)	MET 01070,40 (CM1)	QUE 93005,44 (CM2)	EET 16129,5 (CM1/2)	QUE 99355,29 (CM2)	MIL 13325,4 (CM1)	MIL 090288,8 (CM1/2)	ALH 83100,172 (CM1/2)	ALH 83100,189 (CM1/2)	MIL 07700,33 (CM2)	MET 00432,8 (CM2)	Essebi USNM-3200-5 (C2-ung)	MIL 11272,7 (CM1-2)	MIL 13063,3 (CM1)	Nogoya UA 2407 (CM2.2)	Nogoya1 (CM2.2)	EET 90047,3 (CM1/2)	LEW 90500,60 (CM2.2)	ALH A81002,7 (CM2)	MIL 090992,6 (CM1/2)	MIL 090993,4 (CM1/2)	Cold Bokkeveld UA 2409 (CM2.2)	Bells (C2-ung)	WIS 91600,22 (CM2*)	Murchison UA 2406 (CM2.5)	Murchison USNM-5487-1 (CM2.5)	Murchison USNM-5487-3 (CM2.5)	DNG 06004,24 (CM2)	Kivesvaara (CM2.5)	Murray UA 2410 (CM2.4/2.5)	Murray BM 1955 (CM2.4/2.5)	MCY 05231,15 (CM1/2)	LAP 02336,5 (CM2)	LAP 03718,7 (CM2)	ALH 85013,13 (CM2.2)	LAP 031166,16 (CM2.1)	LAP 031214,6 (CM2.3)	LAP 031214,7 (CM2.3)
ε13.5-15.5/ε8-9.5	0.994455	0.981352	0.985805	0.970511	0.992274	0.981176	0.977441	0.954086	0.962364	0.956597	0.953092	0.959695	0.956784	0.956967	0.963482	0.974101	0.971964	0.949919	0.970207	0.966915	0.971981	0.957269	0.96795	0.971317	0.967507	0.969265	0.965664	0.953422	0.965519	0.974751	0.978804	0.97743	0.967363	0.982016	0.960513	0.981278	0.98374	0.976131	0.976513	0.991131	0.98381	0.98892	0.973241	0.968686	0.96585	0.971245	0.963147	0.966916	0.975437
ε9.5-11.5/ε8-9.5	0.965663	0.958645	0.942826	0.914809	0.953	0.87649	0.927044	0.868417	0.868693	0.856986	0.846809	0.859876	0.868881	0.862241	0.878333	0.900561	0.897187	0.839266	0.898339	0.89131	0.917448	0.891687	0.869713	0.908011	0.885438	0.878695	0.899241	0.848246	0.886684	0.907682	0.905908	0.910955	0.869841	0.918253	0.879779	0.918633	0.926655	0.910153	0.901984	0.965021	0.905826	0.955623	0.886555	0.880304	0.884307	0.904741	0.875056	0.892761	0.910801
[truncated: 50 more columns]

## Sheet: Fig5
Fig.b																					Fig4c
Box plot							Spectra							MARA Band mean							Spectra				Band Mean
Band	lower outlier	0.25	0.5	0.75	upper outlier		Wavelength	CI1 Orgueil	CM1/2 ALH 83100	CM2 Murchison	CR2 MIL 090001	CV3 Allende		Band	CI1 Orgueil	CM1/2 ALH 83100	CM2 Murchison	CR2 MIL 090001	CV3 Allende		Wavelength	Bennu T1	Bennu T2		Band	Bennu T1	Bennu T2
B06	0.8001	0.8558	0.8739	0.8936	0.9494		5.55759	0.966565	0.938943	0.965201	0.920133	0.944191		B06	0.960703	0.927183	0.945516	0.882859	0.899099		6.01375e-06	1.09736	1.10308		B08	0.974014	0.974034
B08	0.9325	0.9684	0.9815	0.9924	1		5.56356	0.966548	0.93903	0.965231	0.920218	0.944252		B08	0.982178	0.969289	0.975685	0.931695	0.961613		6.04524e-06	1.03105	1.05419		B09	0.964968	0.968759
B09	0.8691	0.907	0.9193	0.9325	0.9705		5.56954	0.96654	0.939032	0.96516	0.920208	0.944198		B09	0.94156	0.863937	0.904123	0.815867	0.824176		6.07705e-06	1.03837	1.03368		B13	0.975471	0.972482
B13	0.9042	0.9413	0.9534	0.9666	0.9995		5.57553	0.966496	0.93892	0.965115	0.920143	0.944109		B13	0.963862	0.93722	0.95982	0.931548	0.937463		6.10921e-06	1.01728	1.01741
							5.58154	0.966603	0.938919	0.965276	0.920191	0.944163									6.1417e-06	1.01542	1.01402
							5.58756	0.966721	0.93919	0.965325	0.920513	0.944332									6.17455e-06	0.997558	1.00019
							5.59359	0.966751	0.939351	0.965258	0.920706	0.944376									6.20774e-06	0.991703	0.985072
							5.59961	0.966819	0.939377	0.965237	0.920741	0.944388									6.2413e-06	0.980763	0.979845
							5.60566	0.96687	0.939426	0.96534	0.92079	0.944474									6.27522e-06	0.979666	0.973246
							5.61174	0.966954	0.939444	0.965408	0.920793	0.944516									6.30951e-06	0.982449	0.972853
							5.61782	0.967143	0.939524	0.965448	0.920857	0.944493									6.34418e-06	0.975484	0.967814
							5.62392	0.967272	0.939692	0.965455	0.921043	0.944577									6.37923e-06	0.970145	0.967115
							5.63003	0.967227	0.939696	0.965401	0.921063	0.94456									6.41467e-06	0.969851	0.963145
							5.63615	0.967085	0.939529	0.965332	0.920917	0.9444									6.4505e-06	0.967578	0.961643
							5.64226	0.967141	0.939372	0.965432	0.920762	0.944327									6.48674e-06	0.96943	0.956706
							5.64841	0.967346	0.939632	0.96558	0.921024	0.944538									6.52339e-06	0.96523	0.958465
							5.65457	0.967422	0.939872	0.965568	0.92124	0.944616									6.56045e-06	0.973456	0.960917
							5.66075	0.967519	0.940098	0.965585	0.921463	0.944664									6.59794e-06	0.969072	0.963163
							5.66694	0.967474	0.940156	0.965627	0.92158	0.944766									6.63586e-06	0.973173	0.964377
							5.67315	0.967428	0.940106	0.965625	0.921514	0.944668									6.67422e-06	0.970663	0.965435
							5.67937	0.96761	0.940273	0.965608	0.921613	0.94458									6.71302e-06	0.973049	0.966422
							5.68557	0.967777	0.940375	0.96563	0.921716	0.944648									6.75228e-06	0.969265	0.963259
							5.69181	0.967971	0.940393	0.965694	0.921752	0.944672									6.792e-06	0.971813	0.966177
							5.69807	0.967991	0.940543	0.965755	0.92191	0.944777									6.83219e-06	0.971894	0.967526
							5.70434	0.967754	0.940466	0.965677	0.921837	0.944717									6.87286e-06	0.971247	0.968067
							5.71063	0.967751	0.940291	0.965609	0.921646	0.944443									6.91401e-06	0.974275	0.968547
							5.71693	0.967985	0.940281	0.965628	0.921618	0.944362									6.95566e-06	0.9746	0.969837
							5.72325	0.968164	0.940427	0.965687	0.921792	0.944476									6.99782e-06	0.973906	0.970144
							5.72954	0.968244	0.940565	0.965766	0.921985	0.944632									7.04049e-06	0.975406	0.970037
							5.73589	0.96827	0.940676	0.96585	0.922126	0.944782									7.08368e-06	0.971478	0.97035
							5.74224	0.968303	0.940795	0.965876	0.922259	0.944878									7.12741e-06	0.972912	0.969982
							5.74861	0.968467	0.940855	0.965827	0.92229	0.944748									7.17168e-06	0.973403	0.96987
							5.755	0.968545	0.940921	0.965858	0.92239	0.944765									7.2165e-06	0.971432	0.969239
							5.7614	0.968483	0.940741	0.965858	0.922237	0.944783									7.26189e-06	0.972242	0.969002
							5.76781	0.968707	0.940683	0.965943	0.922163	0.944657									7.30785e-06	0.97062	0.968731
							5.77421	0.9688	0.940997	0.965968	0.922517	0.944759									7.35439e-06	0.970286	0.968777
							5.78065	0.968756	0.941256	0.96603	0.922792	0.944966									7.40154e-06	0.970194	0.968746
							5.7871	0.96881	0.941577	0.966138	0.923123	0.945193									7.44929e-06	0.970152	0.968497
							5.79357	0.968882	0.941706	0.966175	0.923283	0.945281									7.49766e-06	0.96896	0.967996
							5.80006	0.968908	0.941679	0.966213	0.923285	0.945307									7.54667e-06	0.96946	0.967887
							5.80656	0.96893	0.941673	0.966241	0.923317	0.945281									7.59632e-06	0.968156	0.969397
							5.81307	0.968887	0.941538	0.966201	0.923237	0.945198									7.64662e-06	0.969982	0.969215
							5.81957	0.968839	0.94116	0.966135	0.922849	0.944894									7.6976e-06	0.968784	0.96727
							5.82611	0.968864	0.941222	0.966204	0.922873	0.94478									7.74926e-06	0.96921	0.967847
							5.83267	0.96886	0.941698	0.9663	0.923369	0.945067									7.80162e-06	0.96955	0.968887
							5.83925	0.968914	0.94208	0.966368	0.92379	0.945373									7.85469e-06	0.968839	0.968917
							5.84583	0.968985	0.942184	0.966393	0.923954	0.945489									7.90849e-06	0.969607	0.968751
							5.85244	0.969084	0.942188	0.966324	0.923975	0.945381									7.96303e-06	0.96908	0.968673
							5.85905	0.969103	0.942061	0.966241	0.923852	0.945177									8.01833e-06	0.970047	0.969413
							5.86565	0.969027	0.942092	0.966316	0.923919	0.945165									8.07441e-06	0.969646	0.969348
							5.8723	0.969014	0.942142	0.966465	0.924024	0.945427									8.13127e-06	0.969536	0.969244
							5.87896	0.96908	0.942051	0.966541	0.923958	0.945494									8.18894e-06	0.969643	0.969247
							5.88564	0.969042	0.94216	0.966517	0.924067	0.945302									8.24743e-06	0.969173	0.969507
							5.89234	0.969103	0.94217	0.966473	0.924128	0.945288									8.30676e-06	0.970506	0.970303
							5.89904	0.969466	0.942653	0.966726	0.924654	0.945626									8.36696e-06	0.970593	0.9698
							5.90573	0.969527	0.943049	0.966749	0.925096	0.945826									8.42803e-06	0.971207	0.970658
							5.91247	0.969405	0.943055	0.96666	0.925169	0.945815									8.49e-06	0.971832	0.97122
							5.91923	0.969297	0.94299	0.96669	0.925125	0.945781									8.55289e-06	0.973097	0.971838
							5.926	0.969285	0.942986	0.966726	0.925138	0.945838									8.61672e-06	0.973708	0.972855
							5.93278	0.969316	0.9428	0.966622	0.924976	0.945749									8.6815e-06	0.97397	0.973261
							5.93958	0.969363	0.942908	0.966598	0.925084	0.945518									8.74727e-06	0.974908	0.974422
							5.9464	0.969307	0.943308	0.966703	0.925471	0.94573									8.81405e-06	0.975515	0.975451
							5.9532	0.969307	0.943526	0.966811	0.925762	0.945964									8.88185e-06	0.976009	0.975932
							5.96004	0.969342	0.943668	0.966828	0.925996	0.946102									8.9507e-06	0.976457	0.976536
							5.96691	0.969387	0.943584	0.966811	0.925951	0.946088									9.02062e-06	0.97654	0.976874
							5.97379	0.969356	0.94365	0.966881	0.926062	0.946134									9.09165e-06	0.977237	0.977435
							5.98068	0.969194	0.943612	0.96687	0.926054	0.946147									9.16381e-06	0.976772	0.977335
							5.98759	0.969165	0.943548	0.966951	0.925957	0.946123									9.23712e-06	0.977284	0.977777
							5.99452	0.969257	0.943838	0.967013	0.926358	0.946232									9.31161e-06	0.975136	0.976728
							6.00143	0.969206	0.944078	0.96692	0.926702	0.946275									9.38732e-06	0.974731	0.976541
							6.00839	0.969084	0.944006	0.966914	0.92666	0.946289									9.46426e-06	0.972989	0.975418
							6.01536	0.969102	0.94395	0.967082	0.926603	0.946342									9.54248e-06	0.971935	0.974742
							6.02236	0.969148	0.944172	0.967155	0.926868	0.946508									9.622e-06	0.969537	0.972939
							6.02936	0.969097	0.944237	0.96712	0.926964	0.946508									9.70286e-06	0.967366	0.971879
							6.03639	0.969035	0.944032	0.967053	0.926773	0.94636									9.78508e-06	0.965857	0.970793
							6.04343	0.968982	0.943622	0.966924	0.926336	0.94612									9.86872e-06	0.964713	0.96927
							6.05045	0.969275	0.943594	0.966985	0.926217	0.945889									9.95379e-06	0.963918	0.968826
							6.05752	0.969138	0.9439	0.967116	0.926615	0.946077									1.00403e-05	0.962468	0.969044
							6.06461	0.969	0.943736	0.966991	0.926479	0.946032									1.01284e-05	0.962006	0.968412
							6.07172	0.969097	0.94359	0.967075	0.926266	0.945968									1.02181e-05	0.961538	0.968119
							6.07884	0.969093	0.943993	0.967258	0.926758	0.946239									1.03093e-05	0.96238	0.967288
							6.08598	0.969055	0.944198	0.967315	0.927026	0.946414									1.04022e-05	0.962664	0.966839
							6.09314	0.969098	0.944218	0.967307	0.927064	0.94643									1.04967e-05	0.962764	0.967041
							6.10028	0.96919	0.944103	0.967246	0.926945	0.946309									1.0593e-05	0.962659	0.966917
							6.10747	0.969068	0.9438	0.967188	0.926581	0.946125									1.06911e-05	0.962817	0.96693
							6.11467	0.968792	0.943897	0.967122	0.926569	0.94599									1.0791e-05	0.963062	0.966884
							6.1219	0.968801	0.944279	0.967173	0.926995	0.946281									1.08928e-05	0.963356	0.966514
							6.12914	0.968878	0.94437	0.967211	0.927151	0.946508									1.09966e-05	0.962842	0.966024
							6.1364	0.968817	0.944258	0.967246	0.927078	0.946585									1.11023e-05	0.962974	0.965794
							6.14368	0.968707	0.944184	0.967309	0.926972	0.946595									1.12101e-05	0.962858	0.965466
							6.15093	0.968753	0.944213	0.96724	0.92693	0.946615									1.132e-05	0.963859	0.965955
							6.15824	0.968999	0.944137	0.967148	0.926773	0.946561									1.14321e-05	0.965111	0.966265
							6.16557	0.969128	0.944282	0.967127	0.926908	0.946656									1.15464e-05	0.96453	0.965517
							6.17292	0.968917	0.944408	0.967027	0.927038	0.946727									1.1663e-05	0.9644	0.965305
							6.18028	0.968717	0.944248	0.966819	0.926844	0.946547									1.1782e-05	0.964711	0.965309
							6.18766	0.968606	0.944336	0.96683	0.926804	0.946567									1.19035e-05	0.965225	0.965298
							6.19506	0.968482	0.944635	0.967034	0.927113	0.94703									1.20275e-05	0.965161	0.965261
							6.20243	0.968379	0.944687	0.967173	0.92721	0.947318									1.21541e-05	0.966473	0.964975
							6.20987	0.968402	0.944554	0.967235	0.927085	0.9474									1.22834e-05	0.967001	0.965352
							6.21732	0.968499	0.944415	0.967197	0.926984	0.947364									1.24155e-05	0.967253	0.965405
							6.22479	0.968444	0.94437	0.96717	0.927031	0.947368									1.25504e-05	0.967158	0.966012
							6.23228	0.968365	0.944302	0.967187	0.927038	0.947395									1.26884e-05	0.967551	0.966273
							6.23978	0.968365	0.944165	0.967224	0.926957	0.94743									1.28293e-05	0.968282	0.966736
							6.24731	0.968319	0.944173	0.967334	0.927022	0.947555									1.29735e-05	0.969138	0.967444
							6.25481	0.968247	0.944202	0.967383	0.927097	0.947614									1.31209e-05	0.969708	0.967594
							6.26237	0.968179	0.94416	0.967308	0.927051	0.947549									1.32717e-05	0.970109	0.96768
							6.26995	0.968041	0.944084	0.967161	0.927019	0.947416									1.3426e-05	0.97072	0.968477
							6.27754	0.967985	0.944091	0.967148	0.927123	0.947434									1.3584e-05	0.971079	0.96886
							6.28516	0.968055	0.944064	0.967117	0.927166	0.947435									1.37457e-05	0.971867	0.969131
							6.29279	0.968075	0.944093	0.967133	0.927229	0.947514									1.39113e-05	0.972408	0.969777
							6.3004	0.967852	0.944111	0.967204	0.927323	0.947672									1.4081e-05	0.973279	0.970417
							6.30807	0.967695	0.944043	0.967252	0.92737	0.947763									1.42548e-05	0.974043	0.971195
							6.31576	0.967671	0.943934	0.967368	0.927359	0.947926									1.4433e-05	0.975297	0.972128
							6.32347	0.967567	0.943822	0.967362	0.927366	0.947975									1.46157e-05	0.976226	0.972877
							6.3312	0.967421	0.943538	0.967244	0.927237	0.947849									1.48031e-05	0.97651	0.973381
							6.33894	0.967358	0.943043	0.967112	0.926868	0.9476									1.49953e-05	0.976786	0.973725
							6.34671	0.967346	0.942777	0.967167	0.926809	0.947503									1.51926e-05	0.977243	0.974064
							6.35445	0.967191	0.942971	0.967277	0.927133	0.94775									1.53952e-05	0.977374	0.974433
							6.36225	0.96701	0.942845	0.967102	0.927085	0.947693									1.56032e-05	0.977339	0.974454
							6.37008	0.966952	0.942459	0.966882	0.926866	0.947413									1.5817e-05	0.97715	0.974518
							6.37792	0.966897	0.942343	0.96685	0.927023	0.947413									1.60367e-05	0.97769	0.974503
							6.38578	0.966862	0.942222	0.966805	0.927101	0.947458									1.62625e-05	0.977512	0.974791
							6.39366	0.966786	0.941962	0.966849	0.927077	0.947559									1.64949e-05	0.977585	0.974883
							6.40156	0.966677	0.941706	0.966791	0.926958	0.947586									1.67339e-05	0.977763	0.974687
							6.40943	0.966656	0.941071	0.966584	0.926409	0.947293									1.698e-05	0.978102	0.975118
							6.41737	0.966498	0.940559	0.966716	0.926172	0.947207									1.72334e-05	0.978027	0.975125
							6.42533	0.966332	0.940693	0.966758	0.926501	0.947507									1.74945e-05	0.977613	0.974785
							6.43331	0.966177	0.940736	0.966647	0.926698	0.947593									1.77637e-05	0.977475	0.97469
							6.44131	0.966109	0.940774	0.966643	0.926919	0.947849									1.80413e-05	0.977412	0.974745
							6.44932	0.966159	0.940588	0.966595	0.926947	0.948034
							6.45736	0.966193	0.940449	0.966577	0.927019	0.948188
							6.46538	0.966076	0.940254	0.966482	0.926906	0.948158
							6.47346	0.965858	0.939707	0.966201	0.926395	0.947754
							6.48155	0.965777	0.939272	0.965811	0.92612	0.947338
							6.48967	0.966016	0.938779	0.965678	0.92597	0.94725
							6.49781	0.966059	0.939339	0.96613	0.926657	0.947947
							6.50597	0.966031	0.939677	0.966364	0.927095	0.948374
							6.51415	0.965948	0.939562	0.966256	0.92708	0.948399
							6.52231	0.96604	0.939474	0.96609	0.927133	0.948262
							6.53053	0.966161	0.939724	0.966222	0.927601	0.948602
							6.53877	0.966119	0.939659	0.966213	0.927675	0.948746
							6.54703	0.966006	0.939467	0.966156	0.927544	0.948689
							6.55531	0.965881	0.939401	0.966144	0.927547	0.948706
							6.56362	0.965858	0.939337	0.966109	0.927482	0.948736
							6.57194	0.96608	0.939316	0.96603	0.927426	0.948754
							6.58025	0.966153	0.939859	0.966074	0.928	0.949133
							6.58861	0.965896	0.939974	0.966122	0.928116	0.949255
							6.597	0.965747	0.940202	0.966138	0.928357	0.949378
							6.60541	0.96585	0.940289	0.966226	0.928613	0.949747
							6.61384	0.965883	0.939916	0.966433	0.928462	0.950083
							6.6223	0.965768	0.939227	0.966537	0.927991	0.950128
							6.63077	0.965677	0.938356	0.966137	0.927291	0.949418
							6.63922	0.966095	0.938269	0.966328	0.927527	0.949315
							6.64774	0.96619	0.938712	0.966812	0.928198	0.950001
							6.65628	0.966257	0.938767	0.966795	0.92833	0.950047
							6.66484	0.966242	0.938667	0.966719	0.928234	0.949854
							6.67343	0.966155	0.938515	0.966752	0.928074	0.949723
							6.68204	0.966381	0.938613	0.966724	0.928198	0.949592
							6.69066	0.966551	0.939018	0.966694	0.928614	0.949656
							6.69927	0.966528	0.939058	0.966788	0.928667	0.949805
							6.70794	0.966597	0.938705	0.966833	0.928284	0.949659
							6.71664	0.966675	0.938726	0.96688	0.928242	0.949594
							6.72536	0.966756	0.93921	0.967109	0.928755	0.950053
							6.7341	0.966891	0.939665	0.967253	0.929237	0.950457
							6.74286	0.966948	0.939833	0.967227	0.929395	0.95057
							6.75165	0.966999	0.939918	0.967196	0.929472	0.950573
							6.76041	0.967145	0.940058	0.967234	0.929628	0.950753
							6.76924	0.967338	0.93996	0.967217	0.92955	0.950821
							6.7781	0.967431	0.939714	0.967121	0.929266	0.950668
							6.78698	0.967475	0.939513	0.966966	0.929005	0.950439
							6.79588	0.967651	0.939908	0.966968	0.929433	0.950668
							6.8048	0.967717	0.940325	0.967129	0.929905	0.951124
							6.81371	0.967626	0.940361	0.967139	0.929913	0.95127
							6.82268	0.96761	0.940218	0.967	0.929767	0.951139
							6.83167	0.967744	0.940327	0.966991	0.929897	0.951204
							6.84069	0.967657	0.94047	0.96706	0.93005	0.951397
							6.84974	0.967442	0.940185	0.967045	0.929764	0.951333
							6.8588	0.967174	0.939597	0.967045	0.929147	0.951011
							6.8679	0.967166	0.939945	0.967087	0.929355	0.951034
							6.87696	0.967297	0.94049	0.967272	0.929922	0.95151
							6.8861	0.967417	0.940702	0.967431	0.930174	0.951785
							6.89527	0.967417	0.940807	0.967471	0.930251	0.951845
							6.90446	0.967255	0.940832	0.967443	0.930208	0.951748
							6.91367	0.967258	0.941035	0.967552	0.930406	0.951837
							6.92291	0.967458	0.94122	0.967696	0.930646	0.952044
							6.93217	0.967626	0.941288	0.967744	0.930779	0.952123
							6.94141	0.967523	0.941297	0.967792	0.930824	0.952168
							6.95072	0.967404	0.941172	0.967829	0.930703	0.952186
							6.96006	0.967416	0.940935	0.967905	0.930488	0.952148
							6.96942	0.967624	0.94108	0.967974	0.93071	0.952196
							6.97881	0.967667	0.94121	0.96796	0.930877	0.952284
							6.98822	0.967666	0.941182	0.967893	0.930904	0.952249
							6.99766	0.967612	0.941222	0.967918	0.93101	0.952245
							7.00707	0.967516	0.941438	0.96801	0.931224	0.952421
							7.01656	0.967495	0.941475	0.967972	0.931184	0.952427
							7.02607	0.967492	0.94152	0.967894	0.931177	0.952338
							7.03561	0.967647	0.941582	0.96793	0.931203	0.95242
							7.04518	0.968022	0.941537	0.967992	0.931018	0.952405
							7.05477	0.968184	0.941902	0.968159	0.931191	0.952578
							7.06439	0.968223	0.94235	0.968219	0.931573	0.95278
							7.07399	0.968269	0.942681	0.968156	0.931767	0.952797
							7.08366	0.968273	0.94293	0.968198	0.931829	0.952862
							7.09336	0.968367	0.943261	0.968398	0.931989	0.953058
							7.10308	0.968522	0.943544	0.968514	0.932173	0.953163
							7.11283	0.968637	0.943759	0.968525	0.932219	0.953078
							7.12261	0.968686	0.944185	0.968863	0.932434	0.95329
							7.13241	0.968746	0.944569	0.969127	0.932679	0.953548
							7.14219	0.968799	0.944662	0.969048	0.932666	0.953428
							7.15205	0.968865	0.944771	0.969	0.932727	0.953312
							7.16194	0.968974	0.944976	0.969224	0.932869	0.953516
							7.17185	0.969179	0.945447	0.96936	0.933189	0.953625
							7.18179	0.969382	0.946046	0.969489	0.933724	0.953843
							7.19176	0.969382	0.946343	0.96956	0.934016	0.953967
							7.20176	0.969254	0.946463	0.969555	0.93409	0.953951
							7.21173	0.969318	0.946759	0.969607	0.934313	0.954058
							7.22178	0.969506	0.947167	0.969744	0.93476	0.9543
							7.23186	0.969501	0.947363	0.969924	0.934956	0.95447
							7.24197	0.969518	0.947483	0.970047	0.935021	0.954506
							7.2521	0.969596	0.947646	0.970076	0.93508	0.954445
							7.26227	0.969764	0.947807	0.970108	0.935181	0.954413
							7.27246	0.969877	0.947805	0.970146	0.935168	0.954331
							7.28263	0.969889	0.948109	0.970294	0.935457	0.954532
							7.29288	0.969832	0.948486	0.970379	0.93582	0.954793
							7.30316	0.969932	0.948695	0.97046	0.936019	0.954935
							7.31347	0.970098	0.948924	0.970559	0.936243	0.955125
							7.32381	0.97012	0.949082	0.970519	0.936392	0.955163
							7.33417	0.97006	0.949053	0.970572	0.936274	0.955159
							7.34457	0.970126	0.94921	0.970713	0.936393	0.955297
							7.35494	0.970306	0.949491	0.970737	0.936711	0.955375
							7.3654	0.970405	0.949657	0.970708	0.936901	0.955307
							7.37588	0.970451	0.949775	0.970821	0.936986	0.955359
							7.3864	0.970657	0.949977	0.970938	0.937167	0.955485
							7.39694	0.970826	0.950168	0.970995	0.937371	0.955572
							7.40752	0.970792	0.95032	0.971082	0.937507	0.955668
							7.41807	0.970818	0.950499	0.971202	0.93767	0.955817
							7.4287	0.970931	0.950681	0.971363	0.937873	0.956033
							7.43937	0.970881	0.950825	0.971479	0.938027	0.956188
							7.45007	0.97083	0.95087	0.971381	0.938066	0.956121
							7.46079	0.97101	0.950767	0.971266	0.937884	0.955903
							7.47155	0.971198	0.95097	0.971376	0.938034	0.955983
							7.48234	0.97141	0.951386	0.971553	0.938464	0.956305
							7.49311	0.971553	0.951704	0.971621	0.938802	0.956498
							7.50396	0.971531	0.951903	0.971716	0.939014	0.956639
							7.51484	0.971523	0.952067	0.971811	0.939197	0.956707
							7.52576	0.97156	0.952224	0.971967	0.939345	0.956857
							7.5367	0.971779	0.952413	0.972212	0.939499	0.95719
							7.54768	0.972027	0.952604	0.972165	0.93965	0.957225
							7.55869	0.972039	0.952769	0.972082	0.939813	0.957158
							7.56968	0.972078	0.952846	0.972185	0.939893	0.957231
							7.58075	0.972141	0.952957	0.972236	0.939963	0.957325
							7.59186	0.972131	0.953221	0.972292	0.940179	0.957498
							7.603	0.972182	0.953459	0.972411	0.940457	0.957657
							7.61417	0.972269	0.953598	0.972554	0.940672	0.957843
							7.62538	0.972353	0.953854	0.972694	0.940959	0.958126
							7.63662	0.972373	0.954118	0.97277	0.941193	0.958284
							7.64783	0.972516	0.954363	0.972744	0.941435	0.958312
							7.65914	0.972634	0.954583	0.972778	0.941694	0.958414
							7.67048	0.972707	0.954793	0.972964	0.941941	0.958667
							7.68185	0.97277	0.954995	0.973089	0.942168	0.958831
							7.69325	0.972882	0.955191	0.973108	0.942413	0.95889
							7.70469	0.972974	0.955371	0.973139	0.942601	0.958973
							7.71617	0.973022	0.955535	0.973258	0.942792	0.959153
							7.72762	0.973183	0.955684	0.973472	0.942958	0.959389
							7.73916	0.973348	0.955877	0.973711	0.943111	0.959619
							7.75074	0.973498	0.956037	0.973785	0.943257	0.959698
							7.76235	0.97364	0.956175	0.97379	0.943428	0.959706
							7.77399	0.973641	0.956383	0.973904	0.943647	0.959798
							7.78568	0.973574	0.956643	0.974034	0.943919	0.9599
							7.79739	0.973502	0.956885	0.97413	0.944136	0.959963
							7.80908	0.973614	0.957145	0.974135	0.944382	0.960027
							7.82087	0.973886	0.957397	0.974129	0.944635	0.96008
							7.83269	0.974081	0.957649	0.974245	0.944921	0.960197
							7.84455	0.974154	0.957881	0.974425	0.945166	0.960379
							7.85645	0.974223	0.958112	0.97459	0.945419	0.960576
							7.86838	0.974396	0.958298	0.974663	0.945687	0.960699
							7.88034	0.974641	0.958523	0.974726	0.946005	0.960859
							7.89229	0.974732	0.958751	0.974844	0.946277	0.961027
							7.90433	0.974679	0.959008	0.974994	0.946598	0.961224
							7.9164	0.974641	0.959228	0.975086	0.946923	0.961377
							7.92852	0.974668	0.959468	0.975235	0.947275	0.961638
							7.94067	0.974701	0.959725	0.975278	0.947661	0.96187
							7.95286	0.97471	0.960025	0.975381	0.948044	0.962185
							7.96508	0.974839	0.960252	0.975584	0.94833	0.962617
							7.97728	0.974964	0.960444	0.975709	0.948602	0.963027
							7.98958	0.975136	0.960657	0.975821	0.948811	0.963359
							8.00192	0.975242	0.960887	0.97589	0.949029	0.963562
							8.0143	0.975403	0.961066	0.976066	0.949192	0.963759
							8.02671	0.97563	0.961218	0.976359	0.949389	0.964031
							8.03917	0.97577	0.961335	0.976623	0.949563	0.964271
							8.05166	0.975916	0.961493	0.97679	0.949783	0.964403
							8.06413	0.976006	0.961608	0.977073	0.94998	0.964641
							8.0767	0.97611	0.961756	0.977404	0.950201	0.964963
							8.08931	0.976307	0.96191	0.977508	0.950389	0.965033
							8.10195	0.976502	0.962084	0.977588	0.950565	0.965104
							8.11464	0.976701	0.962249	0.977769	0.950732	0.965252
							8.12737	0.976891	0.962476	0.978015	0.950974	0.965431
							8.14007	0.976895	0.962688	0.978143	0.951208	0.965458
							8.15288	0.977059	0.962885	0.978226	0.951416	0.965417
							8.16573	0.977423	0.963071	0.978303	0.951591	0.965368
							8.17862	0.977648	0.963284	0.978415	0.951792	0.965345
							8.19155	0.977608	0.963493	0.978584	0.951925	0.965338
							8.20452	0.977721	0.963749	0.978718	0.952082	0.965317
							8.21753	0.977911	0.963977	0.97885	0.952202	0.965323
							8.23052	0.978067	0.964267	0.979051	0.952335	0.965365
							8.24361	0.978249	0.96456	0.979248	0.95244	0.965321
							8.25675	0.978385	0.964845	0.979256	0.952612	0.965059
							8.26993	0.978541	0.965069	0.979236	0.952758	0.964753
							8.28315	0.978774	0.965346	0.979376	0.952945	0.964689
							8.29641	0.978961	0.965635	0.979545	0.953158	0.964671
							8.30972	0.978892	0.96601	0.979678	0.953497	0.964657
							8.323	0.978846	0.966362	0.979809	0.953874	0.964744
							8.33639	0.979016	0.966699	0.980068	0.954325	0.965082
							8.34982	0.979242	0.966989	0.980298	0.954777	0.96551
							8.3633	0.979493	0.967389	0.980343	0.955335	0.965897
							8.37682	0.979589	0.96783	0.980361	0.955903	0.966376
							8.39039	0.979687	0.968251	0.980465	0.956559	0.967005
							8.404	0.979776	0.968607	0.980593	0.957168	0.967613
							8.41758	0.979877	0.968985	0.980731	0.957729	0.968175
							8.43128	0.980063	0.969285	0.980939	0.958114	0.968662
							8.44502	0.980319	0.969549	0.981019	0.958413	0.968877
							8.45881	0.980405	0.969697	0.981053	0.958503	0.968936
							8.47264	0.980311	0.969868	0.98123	0.958512	0.969021
							8.48652	0.980356	0.97003	0.981337	0.958459	0.968759
							8.50044	0.98065	0.97024	0.981574	0.958411	0.968428
							8.51433	0.980938	0.970433	0.981835	0.958354	0.968129
							8.52835	0.981302	0.970727	0.981968	0.95842	0.967876
							8.54241	0.981461	0.971039	0.982205	0.958467	0.967886
							8.55652	0.981527	0.971378	0.982447	0.958597	0.967978
							8.57067	0.981555	0.971666	0.982606	0.958696	0.968048
							8.58487	0.981567	0.972014	0.982718	0.958793	0.968186
							8.59912	0.981666	0.972341	0.982806	0.958796	0.968282
							8.61334	0.981683	0.972679	0.982971	0.958816	0.968451
							8.62768	0.981743	0.972936	0.983187	0.958711	0.968747
							8.64207	0.981837	0.973259	0.983322	0.958503	0.968973
							8.65651	0.981803	0.973618	0.983293	0.958129	0.96897
							8.671	0.981921	0.973981	0.983243	0.95773	0.969015
							8.68553	0.982008	0.974232	0.983138	0.957164	0.969081
							8.70012	0.982109	0.974537	0.983	0.95658	0.969042
							8.71467	0.982238	0.974792	0.98297	0.955915	0.969032
							8.72935	0.982434	0.975067	0.983153	0.955028	0.969266
							8.74409	0.982622	0.975327	0.983247	0.953736	0.969385
							8.75887	0.982737	0.975656	0.983163	0.952194	0.969361
							8.7737	0.98277	0.97596	0.98297	0.950437	0.969294
							8.78858	0.982791	0.976277	0.982666	0.948601	0.969171
							8.80351	0.982924	0.97656	0.982278	0.946618	0.968941
							8.81842	0.983235	0.976955	0.981947	0.944581	0.968766
							8.83345	0.983248	0.977282	0.981574	0.942354	0.96847
							8.84854	0.983341	0.977537	0.981085	0.939976	0.968039
							8.86368	0.983601	0.977745	0.980672	0.937376	0.967674
							8.87887	0.983705	0.978086	0.980235	0.934587	0.967196
							8.89411	0.983705	0.978278	0.979824	0.93157	0.966673
							8.9094	0.983731	0.978479	0.979374	0.928413	0.966086
							8.92467	0.983822	0.978597	0.978938	0.925212	0.965455
							8.94007	0.983937	0.97874	0.978576	0.922165	0.96483
							8.95552	0.984105	0.978804	0.978151	0.919317	0.964124
							8.97102	0.984453	0.978861	0.977694	0.916705	0.963488
							8.98658	0.984686	0.978855	0.977134	0.914403	0.962761
							9.0022	0.984954	0.978918	0.976526	0.912416	0.962001
							9.01778	0.985247	0.978904	0.975994	0.910654	0.96136
							9.03351	0.985329	0.978884	0.975429	0.909068	0.960732
							9.04928	0.985225	0.978716	0.974852	0.907605	0.960087
							9.06511	0.985207	0.978517	0.974336	0.906263	0.959447
							9.081	0.985309	0.978073	0.973804	0.905056	0.958846
							9.09695	0.985522	0.977475	0.973217	0.903852	0.958271
							9.11295	0.985539	0.976767	0.972501	0.902693	0.957569
							9.12892	0.98545	0.975982	0.971672	0.901546	0.956813
							9.14503	0.985246	0.974964	0.970877	0.900465	0.956189
							9.1612	0.985152	0.97387	0.970317	0.899414	0.955761
							9.17743	0.985152	0.972584	0.969685	0.898351	0.955291
							9.19371	0.985217	0.971268	0.968789	0.897239	0.954627
							9.21005	0.985536	0.969793	0.967686	0.896172	0.953754
							9.22645	0.985758	0.968316	0.966664	0.895073	0.952904
							9.24283	0.985556	0.966779	0.965747	0.894053	0.952144
							9.25935	0.985543	0.965222	0.964698	0.893039	0.951196
							9.27592	0.985606	0.963539	0.963385	0.892142	0.949945
							9.29256	0.985665	0.961776	0.962098	0.891443	0.948675
							9.30925	0.985508	0.959864	0.96098	0.89103	0.94752
							9.32601	0.985206	0.957851	0.95996	0.890915	0.946577
							9.34283	0.985241	0.95565	0.95921	0.89117	0.945973
							9.35961	0.985207	0.953342	0.958641	0.891603	0.945644
							9.37655	0.985004	0.950772	0.957749	0.89214	0.9451
							9.39355	0.984735	0.94784	0.95652	0.892601	0.944345
							9.41061	0.983981	0.944606	0.955253	0.892969	0.943712
							9.42774	0.983253	0.941176	0.954157	0.893105	0.943354
							9.44492	0.982758	0.937471	0.953081	0.893015	0.943022
							9.46217	0.981766	0.933519	0.951874	0.892561	0.94252
							9.47939	0.979854	0.929263	0.950683	0.89178	0.942086
							9.49677	0.978186	0.924802	0.949355	0.890664	0.941489
							9.5142	0.976488	0.920247	0.947947	0.88934	0.94065
							9.53171	0.974399	0.915509	0.946437	0.887854	0.939535
							9.54927	0.972006	0.910704	0.944891	0.886396	0.938207
							9.56691	0.969707	0.905811	0.943129	0.885015	0.936545
							9.5846	0.967252	0.900925	0.941546	0.88394	0.934825
							9.60227	0.964469	0.896052	0.94021	0.883148	0.9331
							9.6201	0.961985	0.891422	0.939131	0.882612	0.931275
							9.638	0.959592	0.887031	0.93833	0.882069	0.929503
							9.65596	0.95746	0.882967	0.937468	0.881297	0.927569
							9.67399	0.955558	0.879084	0.936485	0.879933	0.925308
							9.69208	0.953483	0.875674	0.935343	0.878078	0.922838
							9.71025	0.951251	0.872572	0.934172	0.875615	0.920333
							9.72838	0.949124	0.869916	0.933112	0.872565	0.918032
							9.74668	0.946949	0.867464	0.932095	0.868704	0.915897
							9.76505	0.945155	0.865224	0.93078	0.864252	0.913588
							9.78349	0.943251	0.862972	0.929134	0.859481	0.911028
							9.802	0.941036	0.860992	0.927601	0.854827	0.908782
							9.82058	0.939047	0.858998	0.926185	0.850155	0.906686
							9.83923	0.937437	0.857184	0.924929	0.845761	0.904793
							9.85785	0.935903	0.855423	0.923511	0.841765	0.90288
							9.87664	0.93435	0.853878	0.922113	0.838619	0.901097
							9.8955	0.933041	0.852337	0.920928	0.836426	0.899503
							9.91444	0.932105	0.851001	0.920101	0.835555	0.898297
							9.93345	0.93119	0.849591	0.919377	0.835669	0.897149
							9.95253	0.930524	0.84826	0.918537	0.836666	0.896042
							9.97168	0.929953	0.847012	0.917496	0.838002	0.894909
							9.99081	0.929466	0.846063	0.916371	0.839403	0.89379
							10.0101	0.929201	0.845109	0.914999	0.840314	0.892595
							10.0295	0.928964	0.844324	0.91332	0.840729	0.89134
							10.0489	0.928925	0.843488	0.911205	0.840303	0.88962
							10.0685	0.929314	0.842849	0.908446	0.838923	0.887287
							10.0881	0.929544	0.842217	0.905366	0.836107	0.884424
							10.1076	0.929941	0.841888	0.902598	0.832342	0.881326
							10.1274	0.93032	0.841473	0.90039	0.828094	0.877876
							10.1472	0.930393	0.841199	0.899448	0.82415	0.874636
							10.1671	0.930421	0.840869	0.89956	0.820844	0.871561
							10.1871	0.930862	0.840739	0.900113	0.818559	0.868772
							10.2072	0.9313	0.840522	0.900415	0.816708	0.86613
							10.2274	0.931694	0.840372	0.900277	0.81512	0.863425
							10.2475	0.931969	0.840119	0.899593	0.813428	0.860244
							10.2678	0.932197	0.839964	0.898674	0.811887	0.856848
							10.2882	0.932348	0.839684	0.897765	0.810169	0.853222
							10.3086	0.932603	0.839435	0.896773	0.808366	0.849431
							10.3292	0.932767	0.839004	0.895646	0.806227	0.845346
							10.3498	0.932887	0.838779	0.894479	0.804069	0.841472
							10.3705	0.933079	0.838468	0.892685	0.801569	0.837816
							10.3912	0.933365	0.83827	0.890023	0.798466	0.834969
							10.4121	0.933543	0.838059	0.887079	0.79416	0.833045
							10.4331	0.933781	0.838163	0.884996	0.789935	0.832438
							10.4541	0.934007	0.838284	0.884027	0.78669	0.833143
							10.4753	0.93424	0.838617	0.883643	0.78489	0.835018
							10.4965	0.934389	0.839109	0.883327	0.783851	0.836901
							10.5178	0.934678	0.839923	0.883282	0.783575	0.838296
							10.5391	0.935121	0.840777	0.883169	0.783596	0.838244
							10.5606	0.935625	0.841956	0.883039	0.78414	0.83636
							10.5821	0.936049	0.843123	0.883	0.784764	0.831823
							10.6038	0.936201	0.844519	0.883186	0.78576	0.824756
							10.6255	0.93628	0.845964	0.883406	0.786748	0.815779
							10.6474	0.936728	0.847579	0.883736	0.787892	0.806972
							10.6693	0.937149	0.849173	0.884186	0.788838	0.799465
							10.6912	0.93763	0.850997	0.884552	0.789775	0.793069
							10.7133	0.938158	0.852814	0.884747	0.790361	0.786907
							10.7355	0.938615	0.854745	0.885155	0.790988	0.781297
							10.7578	0.939153	0.856634	0.885544	0.791358	0.775553
							10.7802	0.939489	0.85878	0.886169	0.791802	0.769912
							10.8026	0.939877	0.86086	0.886788	0.792182	0.763879
							10.8252	0.940545	0.863051	0.88749	0.792962	0.758292
							10.8478	0.941075	0.865208	0.888367	0.794053	0.752975
							10.8705	0.94169	0.867393	0.889518	0.795992	0.748164
							10.8934	0.942252	0.869531	0.89071	0.798494	0.743399
							10.9163	0.942707	0.871836	0.891999	0.801701	0.739107
							10.9394	0.943234	0.873954	0.893379	0.805002	0.734918
							10.9625	0.943782	0.876068	0.89494	0.808087	0.731362
							10.9858	0.944281	0.878116	0.89634	0.810185	0.727601
							11.009	0.944813	0.880161	0.8975	0.811466	0.723992
							11.0324	0.945324	0.882114	0.898349	0.811776	0.720186
							11.056	0.945875	0.884084	0.899092	0.811694	0.716768
							11.0796	0.946249	0.885949	0.899865	0.811502	0.713452
							11.1033	0.946637	0.887792	0.900755	0.811846	0.710846
							11.1272	0.94688	0.88944	0.901603	0.812652	0.708201
							11.1511	0.946952	0.891034	0.902521	0.814248	0.706104
							11.1751	0.946989	0.89245	0.903653	0.816336	0.704284
							11.1992	0.94694	0.893808	0.905079	0.819088	0.703249
							11.2235	0.946913	0.894967	0.906408	0.822086	0.702344
							11.2478	0.946823	0.896016	0.907451	0.825331	0.702131
							11.2723	0.946598	0.896747	0.90844	0.82824	0.702308
							11.2969	0.946637	0.89736	0.909466	0.830545	0.7036
							11.3214	0.946893	0.898029	0.9102	0.831572	0.70524
							11.3462	0.947259	0.898905	0.910842	0.831411	0.708037
							11.3711	0.947553	0.899889	0.911246	0.829996	0.711174
							11.3961	0.94756	0.901021	0.911697	0.828069	0.715198
							11.4213	0.947729	0.90212	0.912321	0.826017	0.719714
							11.4465	0.948084	0.903469	0.913475	0.824625	0.725152
							11.4718	0.948257	0.905074	0.915389	0.824216	0.730967
							11.4972	0.948806	0.906821	0.917598	0.825311	0.737717
							11.5227	0.949362	0.908416	0.919636	0.827306	0.744881
							11.5484	0.949651	0.909798	0.921683	0.829895	0.753035
							11.5742	0.949887	0.91103	0.923633	0.832649	0.761511
							11.6001	0.950412	0.912326	0.925361	0.83565	0.770292
							11.6261	0.951008	0.913585	0.926677	0.838518	0.778487
							11.6523	0.951121	0.914811	0.92802	0.841458	0.786522
							11.6784	0.950883	0.915882	0.92968	0.844376	0.794158
							11.7048	0.950841	0.91692	0.931301	0.847423	0.801513
							11.7313	0.951115	0.917951	0.932699	0.850484	0.808098
							11.7579	0.951565	0.919	0.933868	0.853631	0.814283
							11.7847	0.951788	0.919965	0.934931	0.856579	0.820224
							11.8115	0.95193	0.920933	0.935858	0.859414	0.826289
							11.8385	0.951975	0.921805	0.936524	0.861759	0.831848
							11.8655	0.952163	0.92272	0.936843	0.863575	0.83644
							11.8927	0.952428	0.923587	0.936873	0.864976	0.838778
							11.9201	0.952523	0.924298	0.937102	0.866494	0.838345
							11.9476	0.952379	0.924866	0.937775	0.868198	0.835007
							11.9752	0.952345	0.925471	0.938719	0.87033	0.830684
							12.0029	0.952573	0.926056	0.939738	0.872618	0.827734
							12.0308	0.95298	0.92657	0.940724	0.874967	0.82802
							12.0587	0.953296	0.926975	0.941643	0.877158	0.83089
							12.0868	0.953489	0.927438	0.942298	0.879296	0.835028
							12.115	0.953973	0.927969	0.94297	0.881301	0.83942
							12.1434	0.954342	0.928602	0.943976	0.883221	0.844253
							12.172	0.954333	0.92922	0.944847	0.884971	0.848427
							12.2006	0.954679	0.929826	0.94558	0.886613	0.852244
							12.2294	0.955178	0.930411	0.946299	0.888165	0.855708
							12.2582	0.955401	0.931015	0.947158	0.889688	0.859185
							12.2873	0.955488	0.931612	0.947852	0.891065	0.862193
							12.3165	0.955516	0.932182	0.948301	0.89239	0.864842
							12.3458	0.955645	0.932781	0.948675	0.893685	0.867204
							12.3753	0.95589	0.933326	0.949353	0.894964	0.869859
							12.4049	0.956132	0.933755	0.950293	0.896118	0.872565
							12.4347	0.956182	0.934191	0.951046	0.897244	0.87507
							12.4645	0.955996	0.934623	0.951481	0.898373	0.877108
							12.4945	0.956164	0.93517	0.951908	0.899538	0.879252
							12.5247	0.956716	0.93578	0.952309	0.900608	0.88126
							12.5551	0.956873	0.936374	0.952592	0.901678	0.883052
							12.5856	0.956646	0.93692	0.952952	0.902785	0.884699
							12.6162	0.956823	0.937394	0.953617	0.903841	0.886744
							12.647	0.956937	0.937798	0.954295	0.904873	0.888676
							12.6778	0.956931	0.938329	0.954509	0.905974	0.89017
							12.7089	0.957062	0.939005	0.954577	0.907053	0.89149
							12.7402	0.957264	0.939619	0.954969	0.908108	0.893157
							12.7716	0.957297	0.940115	0.955641	0.909136	0.894915
							12.8031	0.957155	0.940577	0.956196	0.910094	0.896687
							12.8348	0.957138	0.940995	0.956563	0.911051	0.898187
							12.8667	0.957502	0.941342	0.956768	0.912053	0.899503
							12.8986	0.957993	0.9417	0.956839	0.913056	0.900558
							12.9308	0.95817	0.942149	0.956942	0.91402	0.901699
							12.9631	0.958197	0.942611	0.957345	0.915011	0.903034
							12.9956	0.958335	0.943054	0.957567	0.916036	0.904233
							13.0283	0.958473	0.943469	0.957746	0.917057	0.905328
							13.0611	0.958504	0.943827	0.957686	0.917991	0.906203
							13.094	0.958657	0.944154	0.957993	0.918925	0.907374
							13.1271	0.958887	0.944457	0.958479	0.919896	0.908718
							13.1605	0.958985	0.944797	0.958813	0.920865	0.909842
							13.194	0.958974	0.945138	0.959389	0.921777	0.911258
							13.2277	0.959022	0.94542	0.959847	0.922642	0.912409
							13.2615	0.959297	0.945729	0.959704	0.923562	0.912954
							13.2956	0.959602	0.946117	0.959697	0.924514	0.913711
							13.3296	0.959701	0.946511	0.96027	0.925445	0.915143
							13.364	0.959948	0.946904	0.960753	0.926354	0.916463
							13.3985	0.960324	0.947244	0.960769	0.927071	0.917321
							13.4333	0.960612	0.947583	0.96104	0.927693	0.91827
							13.4682	0.960873	0.947981	0.961347	0.92809	0.919262
							13.5033	0.961127	0.948362	0.96157	0.928254	0.920134
							13.5386	0.961304	0.948652	0.961371	0.928083	0.920446
							13.5739	0.961279	0.948995	0.961004	0.927677	0.920476
							13.6095	0.961366	0.949387	0.960952	0.927409	0.920934
							13.6454	0.961622	0.94975	0.961045	0.927651	0.921512
							13.6814	0.961856	0.949948	0.961136	0.928127	0.922221
							13.7176	0.962114	0.950109	0.961392	0.928523	0.923125
							13.754	0.962297	0.950313	0.961643	0.928468	0.924012
							13.7906	0.962442	0.950491	0.961646	0.928006	0.924501
							13.8272	0.962678	0.950644	0.961784	0.927565	0.925171
							13.8642	0.963317	0.95082	0.962103	0.927583	0.92594
							13.9014	0.963882	0.951153	0.962097	0.928276	0.926262
							13.9388	0.964215	0.951545	0.962284	0.929442	0.92685
							13.9764	0.964361	0.951713	0.962641	0.930592	0.927776
							14.0142	0.964275	0.951576	0.962511	0.931529	0.928344
							14.0522	0.964191	0.951444	0.962476	0.932283	0.929099
							14.0903	0.964639	0.951552	0.962976	0.933122	0.930085
							14.1287	0.965269	0.951588	0.963552	0.93395	0.931079
							14.1673	0.965706	0.95151	0.964046	0.934741	0.931929
							14.2062	0.96599	0.951337	0.963787	0.935393	0.932179
							14.2452	0.965876	0.95108	0.963474	0.936012	0.932451
							14.2845	0.965747	0.950885	0.963533	0.936421	0.933104
							14.324	0.96577	0.950533	0.963713	0.936456	0.933872
[truncated: 74 more rows]

## Sheet: Fig6
MARA band ratio	Allende	MIL-090001	GRO-03116	EET 92159	GRA 06100	GRO 95577	Murchison	LON94101	ALH83102	MAC88100	QUE97990	MCY05230	LEW87022	MIL07700	LAP02336	ALH84033	ALH84044	DOM08003	EET87522	LAP03718	MCY 05231	LAP 031214	MIL 090288	LAP 031166	NWA 8534	ALH83100	GRO 95645	NWA 4765	LAP 02277	MOAPA VALLEY	MIL 05137	MIL 07689	MET01070	ORGUEIL	IVUNA	Y980115	B7904	Y86720	Y86789	PCA 02010	PCA 02012	Y86695	Y82054	Y82098	EET 96029	Y793321	A881458	WIS 91600	LEW 85312
[truncated: 2 more rows]
[truncated: 6 more columns]

[truncated: 1 more sheets: Fig7]
